# Supplementary material for: Chloridobis(1,10-phenanthroline-κ2 N,N′)copper(II) tetra­kis­(nitrato-κ2 O,O′)(1,10-phenanthroline-κ2 N,N′)terbate(III)
Source: Acta Crystallogr Sect E Struct Rep Online. 2011 May 25;67(Pt 6):m787–8. doi: 10.1107/S160053681101837X (PMC3120589; doi:10.1107/S160053681101837X)
Supplement: Supplementary file 1 [file e-67-0m787-sup1.cif]

##############################################################################
#                                                                            #
# This CIF contains the data in a paper accepted for publication in          #
# Acta Crystallographica Section E. It conforms to the requirements of       #
# Notes for Authors for Acta Crystallographica Section E, and has been       #
# peer reviewed under the auspices of the IUCr Commission on Journals.       #
#                                                                            #
# Full details of the Crystallographic Information File format               #
# are given in the paper "The Crystallographic Information File (CIF):       #
# a New Standard Archive File for Crystallography" by S. R. Hall, F. H.      #
# Allen and I. D. Brown [Acta Cryst. (1991), A47, 655-685].                  #
#                                                                            #
# The current version of the core CIF dictionary is obtainable from          #
# ftp://ftp.iucr.org/pub/cif_core.dic.                                       #
#                                                                            #
# Software is freely available for graphical display of the structure(s)     #
# in this CIF. For information consult the CIF software page                 #
# http://www.iucr.org/resources/cif/software.                                #
#                                                                            #
# This file may be used for bona fide research purposes within the           #
# scientific community so long as proper attribution is given to the journal # 
# article from which it was obtained.                                        #
#                                                                            #
##############################################################################
data_global
_audit_creation_method     SHELXL
_journal_date_recd_electronic     2011-05-04
_journal_date_accepted     2011-05-15
_journal_name_full     'Acta Crystallographica, Section E'
_journal_year     2011
_journal_volume     67
_journal_issue      6
_journal_page_first     m787
_journal_page_last     m788
_journal_paper_category     QM
_journal_coeditor_code     FJ2415
_publ_contact_author_name     'Dr. Deng Yuheng'
_publ_contact_author_address
;
      Department of Chemistry
      Capital Normal University
      Beijing, 100037
      People's Republic of China
;
_publ_contact_author_email     dyh@mail.cnu.edu.cn
_publ_contact_author_fax     '86 10 68982320'
_publ_contact_author_phone     '86 10 68903033'
_publ_section_title
;\
Chloridobis(1,10-phenanthroline-\k^2^<i>N</i>,<i>N</i>')copper(II)
tetrakis(nitrato-\k^2^<i>O</i>,<i>O</i>')(1,10-phenanthroline-\k^2^<i>N</i>,\
<i>N</i>')terbate(III)
;
loop_
    _publ_author_name
    _publ_author_footnote
    _publ_author_address
    'Gao, Guo-Ran' .
;
Department of Chemistry
Capital Normal University
Beijing 100048
People's Republic of China
;
    'Man, Hong-Xue' .
;
Department of Chemistry
Capital Normal University
Beijing 100048
People's Republic of China
;
    'Xiao, Zhi-Chang' .
;
Department of Chemistry
Capital Normal University
Beijing 100048
People's Republic of China
;
    'Deng, Yu-Heng' .
;
Department of Chemistry
Capital Normal University
Beijing 100048
People's Republic of China
;
data_I
_chemical_name_systematic
;
Chloridobis(1,10-phenanthroline-\k^2^<i>N</i>,<i>N</i>')copper(II)
tetrakis(nitrato-\k^2^<i>O</i>,<i>O</i>')(1,10-phenanthroline-
\k^2^<i>N</i>,<i>N</i>')terbate(III)
;
_chemical_name_common     ?
_chemical_formula_moiety     'C24 H16 Cl Cu N4 +, C12 H8 N6 O12 Tb -'
_chemical_formula_sum     'C36 H24 Cl Cu N10 O12 Tb'
_chemical_formula_iupac     '[Cu Cl (C12 H8 N2)2] [Tb (N O3)4 (C12 H8 N2)]'
_chemical_formula_weight     1046.56
_chemical_melting_point     ?
_space_group_crystal_system     triclinic
_space_group_name_H-M_alt     'P -1'
_space_group_name_Hall     '-P 1'
loop_
    _symmetry_equiv_pos_as_xyz
    'x, y, z'
    '-x, -y, -z'
_cell_length_a     10.15560(10)
_cell_length_b     13.4799(2)
_cell_length_c     14.7710(2)
_cell_angle_alpha     81.1030(10)
_cell_angle_beta     75.6310(10)
_cell_angle_gamma     84.4650(10)
_cell_volume     1931.71(4)
_cell_formula_units_Z     2
_cell_measurement_reflns_used     5578
_cell_measurement_theta_min     2.65
_cell_measurement_theta_max     23.44
_cell_measurement_temperature     296(2)
_exptl_crystal_description     block
_exptl_crystal_colour     'dark green'
_exptl_crystal_size_max     0.21
_exptl_crystal_size_mid     0.20
_exptl_crystal_size_min     0.12
_exptl_crystal_density_diffrn     1.799
_exptl_crystal_density_meas     ?
_exptl_crystal_density_method     'not measured'
_exptl_crystal_F_000     1034
_exptl_absorpt_coefficient_mu     2.513
_exptl_absorpt_correction_type     multi-scan
_exptl_absorpt_process_details     '(<i>SADABS</i>; Bruker, 2007)'
_exptl_absorpt_correction_T_min     0.6204
_exptl_absorpt_correction_T_max     0.7525
_exptl_special_details
;
;
_diffrn_ambient_temperature     296(2)
_diffrn_radiation_type     MoK\a
_diffrn_radiation_wavelength     0.71073
_diffrn_radiation_source     'fine-focus sealed tube'
_diffrn_radiation_monochromator     graphite
_diffrn_measurement_device_type     'Brucker SMART APEX CCD'
_diffrn_measurement_method     '\f and \w'
_diffrn_detector_area_resol_mean     ?
_diffrn_reflns_number     25145
_diffrn_reflns_av_R_equivalents     0.0397
_diffrn_reflns_av_sigmaI/netI     0.0468
_diffrn_reflns_theta_min     1.53
_diffrn_reflns_theta_max     27.91
_diffrn_reflns_theta_full     27.91
_diffrn_measured_fraction_theta_max     0.961
_diffrn_measured_fraction_theta_full     0.961
_diffrn_reflns_limit_h_min     -13
_diffrn_reflns_limit_h_max     12
_diffrn_reflns_limit_k_min     -17
_diffrn_reflns_limit_k_max     17
_diffrn_reflns_limit_l_min     -19
_diffrn_reflns_limit_l_max     19
_diffrn_standards_number     ?
_diffrn_standards_interval_count     ?
_diffrn_standards_interval_time     ?
_diffrn_standards_decay_%     ?
_refine_special_details
;
Refinement of <i>F</i>^2^ against ALL reflections. The weighted <i>R</i>-factor
<i>wR</i> and goodness of fit <i>S</i> are based on <i>F</i>^2^, conventional
<i>R</i>-factors <i>R</i> are based on <i>F</i>, with <i>F</i> set to zero for
negative <i>F</i>^2^. The threshold expression of <i>F</i>^2^ >
\s(<i>F</i>^2^) is used only for calculating <i>R</i>-factors(gt) <i>etc</i>.
and is not relevant to the choice of reflections for refinement.
<i>R</i>-factors based on <i>F</i>^2^ are statistically about twice as large
as those based on <i>F</i>, and <i>R</i>- factors based on ALL data will be
even larger.
;
_reflns_number_total     8895
_reflns_number_gt     6625
_reflns_threshold_expression     I>2\s(I)
_refine_ls_structure_factor_coef     Fsqd
_refine_ls_matrix_type     full
_refine_ls_R_factor_all     0.0568
_refine_ls_R_factor_gt     0.0353
_refine_ls_wR_factor_gt     0.0700
_refine_ls_wR_factor_ref     0.0779
_refine_ls_goodness_of_fit_ref     1.032
_refine_ls_restrained_S_all     1.032
_refine_ls_number_reflns     8895
_refine_ls_number_parameters     550
_refine_ls_number_restraints     0
_refine_ls_hydrogen_treatment     constr
_refine_ls_weighting_scheme     calc
_refine_ls_weighting_details
         'calc w=1/[\s^2^(Fo^2^)+(0.0324P)^2^+0.0379P] where P=(Fo^2^+2Fc^2^)/3'
_atom_sites_solution_hydrogens     geom
_atom_sites_solution_primary     direct
_atom_sites_solution_secondary     difmap
_refine_ls_shift/su_max     0.002
_refine_ls_shift/su_mean     0.000
_refine_diff_density_max     0.439
_refine_diff_density_min     -0.749
_refine_ls_extinction_method     none
_refine_ls_extinction_coef     ?
loop_
    _atom_type_symbol
    _atom_type_description
    _atom_type_scat_dispersion_real
    _atom_type_scat_dispersion_imag
    _atom_type_scat_source
    C C 0.0033 0.0016 'International Tables Vol C Tables 4.2.6.8 and 6.1.1.4'
    H H 0.0000 0.0000 'International Tables Vol C Tables 4.2.6.8 and 6.1.1.4'
    Cl Cl 0.1484 0.1585 'International Tables Vol C Tables 4.2.6.8 and 6.1.1.4'
    Cu Cu 0.3201 1.2651 'International Tables Vol C Tables 4.2.6.8 and 6.1.1.4'
    N N 0.0061 0.0033 'International Tables Vol C Tables 4.2.6.8 and 6.1.1.4'
    O O 0.0106 0.0060 'International Tables Vol C Tables 4.2.6.8 and 6.1.1.4'
    Tb Tb -0.1723 4.1537 'International Tables Vol C Tables 4.2.6.8 and 6.1.1.4'
_computing_data_collection     '<i>APEX2</i>  (Bruker, 2007)'
_computing_cell_refinement     '<i>APEX2</i> and <i>SAINT</i>  (Bruker, 2007)'
_computing_data_reduction     '<i>SAINT</i>  (Bruker, 2007)'
_computing_structure_solution     '<i>SHELXS97</i> (Sheldrick, 2008)'
_computing_structure_refinement     '<i>SHELXL97</i> (Sheldrick, 2008)'
_computing_molecular_graphics     '<i>Mercury</i> (Macrae <i>et al.</i>, 2006)'
_computing_publication_material     '<i>SHELXTL</i> (Sheldrick, 2008)'
loop_
    _atom_site_type_symbol
    _atom_site_label
    _atom_site_fract_x
    _atom_site_fract_y
    _atom_site_fract_z
    _atom_site_U_iso_or_equiv
    _atom_site_adp_type
    _atom_site_calc_flag
    _atom_site_refinement_flags
    _atom_site_occupancy
    _atom_site_symmetry_multiplicity
    _atom_site_disorder_assembly
    _atom_site_disorder_group
    Cu Cu1 0.73762(5) 0.32695(3) 0.21343(3) 0.05492(13) Uani d . 1 1 . .
    Cl Cl1 0.90518(12) 0.23096(9) 0.26516(10) 0.0869(4) Uani d . 1 1 . .
    Tb Tb1 0.325455(17) 0.785439(13) 0.299634(12) 0.04682(7) Uani d . 1 1 . .
    O O1 0.1163(3) 0.78209(19) 0.43529(19) 0.0603(7) Uani d . 1 1 . .
    O O2 0.1843(3) 0.64464(19) 0.3777(2) 0.0628(7) Uani d . 1 1 . .
    O O3 0.0066(3) 0.6479(2) 0.4951(2) 0.0746(8) Uani d . 1 1 . .
    O O4 0.1129(3) 0.8320(2) 0.2462(2) 0.0656(7) Uani d . 1 1 . .
    O O5 0.2875(3) 0.9059(2) 0.15931(19) 0.0687(8) Uani d . 1 1 . .
    O O6 0.0900(4) 0.9408(4) 0.1263(2) 0.1201(15) Uani d . 1 1 . .
    O O7 0.3373(3) 0.6779(2) 0.1801(2) 0.0780(9) Uani d . 1 1 . .
    O O8 0.5124(3) 0.7643(3) 0.1568(2) 0.0790(9) Uani d . 1 1 . .
    O O9 0.5033(4) 0.6667(4) 0.0564(3) 0.1339(17) Uani d . 1 1 . .
    O O10 0.4917(3) 0.6520(2) 0.3407(2) 0.0651(7) Uani d . 1 1 . .
    O O11 0.3846(3) 0.7333(2) 0.45410(19) 0.0626(7) Uani d . 1 1 . .
    O O12 0.5408(4) 0.6187(3) 0.4772(3) 0.1094(13) Uani d . 1 1 . .
    N N1 0.5261(3) 0.3507(2) 0.2544(2) 0.0503(7) Uani d . 1 1 . .
    N N2 0.6844(3) 0.2138(2) 0.1598(2) 0.0533(8) Uani d . 1 1 . .
    N N3 0.7869(3) 0.4476(2) 0.2587(2) 0.0589(8) Uani d . 1 1 . .
    N N4 0.7720(3) 0.4284(2) 0.0837(2) 0.0523(8) Uani d . 1 1 . .
    N N5 0.5271(3) 0.8834(2) 0.3029(2) 0.0477(7) Uani d . 1 1 . .
    N N6 0.2649(3) 0.9573(2) 0.35658(19) 0.0429(6) Uani d . 1 1 . .
    N N7 0.0995(3) 0.6904(2) 0.4384(2) 0.0526(8) Uani d . 1 1 . .
    N N8 0.1612(4) 0.8941(3) 0.1752(2) 0.0675(9) Uani d . 1 1 . .
    N N9 0.4544(4) 0.7018(3) 0.1283(3) 0.0818(11) Uani d . 1 1 . .
    N N10 0.4742(4) 0.6659(3) 0.4257(3) 0.0650(9) Uani d . 1 1 . .
    C C1 0.4478(5) 0.4173(3) 0.3046(3) 0.0653(11) Uani d . 1 1 . .
    H H1 0.4885 0.4639 0.3275 0.078 Uiso calc R 1 1 . .
    C C2 0.3047(5) 0.4193(3) 0.3240(3) 0.0724(12) Uani d . 1 1 . .
    H H2 0.2522 0.4666 0.3596 0.087 Uiso calc R 1 1 . .
    C C3 0.2437(5) 0.3526(4) 0.2912(3) 0.0700(12) Uani d . 1 1 . .
    H H3 0.1491 0.3535 0.3050 0.084 Uiso calc R 1 1 . .
    C C4 0.3211(4) 0.2829(3) 0.2372(3) 0.0561(10) Uani d . 1 1 . .
    C C5 0.2666(5) 0.2084(3) 0.1998(3) 0.0675(12) Uani d . 1 1 . .
    H H5 0.1727 0.2072 0.2094 0.081 Uiso calc R 1 1 . .
    C C6 0.3466(5) 0.1409(4) 0.1519(3) 0.0717(13) Uani d . 1 1 . .
    H H6 0.3073 0.0944 0.1278 0.086 Uiso calc R 1 1 . .
    C C7 0.4906(5) 0.1377(3) 0.1363(3) 0.0605(11) Uani d . 1 1 . .
    C C8 0.5823(7) 0.0657(4) 0.0913(3) 0.0805(14) Uani d . 1 1 . .
    H H8 0.5495 0.0157 0.0674 0.097 Uiso calc R 1 1 . .
    C C9 0.7168(7) 0.0682(4) 0.0822(3) 0.0847(15) Uani d . 1 1 . .
    H H9 0.7767 0.0196 0.0531 0.102 Uiso calc R 1 1 . .
    C C10 0.7661(5) 0.1440(3) 0.1167(3) 0.0728(12) Uani d . 1 1 . .
    H H10 0.8596 0.1457 0.1092 0.087 Uiso calc R 1 1 . .
    C C11 0.5482(4) 0.2112(3) 0.1704(2) 0.0474(8) Uani d . 1 1 . .
    C C12 0.4641(4) 0.2845(3) 0.2209(2) 0.0457(8) Uani d . 1 1 . .
    C C13 0.7994(5) 0.4538(4) 0.3447(3) 0.0761(13) Uani d . 1 1 . .
    H H13 0.7719 0.4010 0.3924 0.091 Uiso calc R 1 1 . .
    C C14 0.8516(5) 0.5354(4) 0.3664(3) 0.0807(14) Uani d . 1 1 . .
    H H14 0.8595 0.5368 0.4276 0.097 Uiso calc R 1 1 . .
    C C15 0.8917(5) 0.6141(4) 0.2983(3) 0.0744(13) Uani d . 1 1 . .
    H H15 0.9274 0.6691 0.3127 0.089 Uiso calc R 1 1 . .
    C C16 0.8789(4) 0.6116(3) 0.2065(3) 0.0584(10) Uani d . 1 1 . .
    C C17 0.9179(4) 0.6895(3) 0.1299(3) 0.0693(12) Uani d . 1 1 . .
    H H17 0.9526 0.7469 0.1404 0.083 Uiso calc R 1 1 . .
    C C18 0.9057(5) 0.6816(3) 0.0426(3) 0.0711(12) Uani d . 1 1 . .
    H H18 0.9298 0.7345 -0.0055 0.085 Uiso calc R 1 1 . .
    C C19 0.8563(4) 0.5937(3) 0.0225(3) 0.0559(10) Uani d . 1 1 . .
    C C20 0.8469(5) 0.5776(3) -0.0671(3) 0.0693(12) Uani d . 1 1 . .
    H H20 0.8751 0.6260 -0.1188 0.083 Uiso calc R 1 1 . .
    C C21 0.7973(5) 0.4923(3) -0.0791(3) 0.0696(12) Uani d . 1 1 . .
    H H21 0.7876 0.4827 -0.1381 0.083 Uiso calc R 1 1 . .
    C C22 0.7608(4) 0.4188(3) -0.0009(3) 0.0623(11) Uani d . 1 1 . .
    H H22 0.7268 0.3601 -0.0095 0.075 Uiso calc R 1 1 . .
    C C23 0.8166(4) 0.5157(3) 0.0966(3) 0.0490(9) Uani d . 1 1 . .
    C C24 0.8265(4) 0.5257(3) 0.1897(3) 0.0519(9) Uani d . 1 1 . .
    C C25 0.6550(4) 0.8495(3) 0.2760(3) 0.0591(10) Uani d . 1 1 . .
    H H25 0.6727 0.7914 0.2471 0.071 Uiso calc R 1 1 . .
    C C26 0.7661(4) 0.8961(3) 0.2885(3) 0.0624(11) Uani d . 1 1 . .
    H H26 0.8544 0.8686 0.2694 0.075 Uiso calc R 1 1 . .
    C C27 0.7423(4) 0.9814(3) 0.3288(3) 0.0561(10) Uani d . 1 1 . .
    H H27 0.8148 1.0140 0.3363 0.067 Uiso calc R 1 1 . .
    C C28 0.6084(4) 1.0210(3) 0.3595(2) 0.0445(8) Uani d . 1 1 . .
    C C29 0.5755(4) 1.1092(3) 0.4046(2) 0.0504(9) Uani d . 1 1 . .
    H H29 0.6449 1.1429 0.4152 0.061 Uiso calc R 1 1 . .
    C C30 0.4456(4) 1.1444(3) 0.4319(2) 0.0511(9) Uani d . 1 1 . .
    H H30 0.4266 1.2020 0.4616 0.061 Uiso calc R 1 1 . .
    C C31 0.3366(4) 1.0959(2) 0.4166(2) 0.0432(8) Uani d . 1 1 . .
    C C32 0.1999(4) 1.1325(3) 0.4406(2) 0.0504(9) Uani d . 1 1 . .
    H H32 0.1765 1.1897 0.4706 0.060 Uiso calc R 1 1 . .
    C C33 0.1023(4) 1.0843(3) 0.4201(3) 0.0522(9) Uani d . 1 1 . .
    H H33 0.0120 1.1094 0.4336 0.063 Uiso calc R 1 1 . .
    C C34 0.1385(4) 0.9968(3) 0.3784(2) 0.0495(9) Uani d . 1 1 . .
    H H34 0.0702 0.9642 0.3652 0.059 Uiso calc R 1 1 . .
    C C35 0.3650(3) 1.0073(2) 0.3732(2) 0.0383(7) Uani d . 1 1 . .
    C C36 0.5032(3) 0.9685(2) 0.3445(2) 0.0398(7) Uani d . 1 1 . .
loop_
    _atom_site_aniso_label
    _atom_site_aniso_U_11
    _atom_site_aniso_U_22
    _atom_site_aniso_U_33
    _atom_site_aniso_U_12
    _atom_site_aniso_U_13
    _atom_site_aniso_U_23
    Cu1 0.0554(3) 0.0529(3) 0.0591(3) -0.0128(2) -0.0175(2) -0.0034(2)
    Cl1 0.0583(7) 0.0772(8) 0.1325(11) -0.0082(6) -0.0448(7) 0.0025(7)
    Tb1 0.03933(10) 0.04826(11) 0.05639(11) -0.00717(7) -0.00697(8) -0.02226(8)
    O1 0.0607(17) 0.0425(16) 0.0709(17) -0.0083(13) 0.0030(14) -0.0136(12)
    O2 0.0517(16) 0.0542(16) 0.0840(19) -0.0091(13) -0.0035(15) -0.0305(14)
    O3 0.070(2) 0.072(2) 0.0747(19) -0.0275(16) 0.0032(16) -0.0080(15)
    O4 0.0483(16) 0.082(2) 0.0670(18) -0.0109(14) -0.0108(14) -0.0119(15)
    O5 0.0630(19) 0.080(2) 0.0635(17) -0.0186(16) -0.0085(15) -0.0123(14)
    O6 0.088(3) 0.182(4) 0.079(2) 0.016(3) -0.029(2) 0.018(2)
    O7 0.065(2) 0.092(2) 0.086(2) -0.0134(17) -0.0075(18) -0.0503(17)
    O8 0.0526(17) 0.116(3) 0.0743(19) -0.0143(17) -0.0015(15) -0.0485(18)
    O9 0.097(3) 0.213(5) 0.109(3) -0.002(3) -0.001(2) -0.117(3)
    O10 0.0594(17) 0.0580(17) 0.082(2) 0.0019(13) -0.0165(16) -0.0275(14)
    O11 0.0644(18) 0.0603(17) 0.0678(17) -0.0034(15) -0.0151(15) -0.0243(14)
    O12 0.118(3) 0.106(3) 0.108(3) 0.028(2) -0.053(3) -0.007(2)
    N1 0.0555(19) 0.0413(17) 0.0535(18) -0.0046(15) -0.0134(15) -0.0035(14)
    N2 0.054(2) 0.0519(19) 0.0513(17) -0.0056(16) -0.0080(15) -0.0062(14)
    N3 0.068(2) 0.060(2) 0.0545(19) -0.0167(17) -0.0223(17) -0.0029(16)
    N4 0.0579(19) 0.0501(18) 0.0532(18) -0.0121(15) -0.0207(16) -0.0029(14)
    N5 0.0354(16) 0.0458(17) 0.0629(19) -0.0023(13) -0.0077(14) -0.0168(14)
    N6 0.0401(16) 0.0424(16) 0.0480(16) -0.0043(13) -0.0104(13) -0.0103(12)
    N7 0.0415(18) 0.056(2) 0.061(2) -0.0089(16) -0.0091(16) -0.0105(16)
    N8 0.059(2) 0.089(3) 0.053(2) 0.000(2) -0.0087(19) -0.0143(19)
    N9 0.063(3) 0.115(3) 0.079(3) 0.003(2) -0.015(2) -0.058(2)
    N10 0.065(2) 0.058(2) 0.077(3) -0.0103(19) -0.022(2) -0.0108(19)
    C1 0.086(3) 0.041(2) 0.067(3) -0.002(2) -0.017(2) -0.0061(19)
    C2 0.075(3) 0.060(3) 0.068(3) 0.020(2) -0.002(2) -0.006(2)
    C3 0.057(3) 0.069(3) 0.075(3) 0.002(2) -0.013(2) 0.012(2)
    C4 0.055(2) 0.049(2) 0.058(2) -0.0025(19) -0.015(2) 0.0128(18)
    C5 0.062(3) 0.064(3) 0.080(3) -0.024(2) -0.032(2) 0.016(2)
    C6 0.087(4) 0.066(3) 0.075(3) -0.030(3) -0.042(3) 0.005(2)
    C7 0.084(3) 0.055(2) 0.047(2) -0.019(2) -0.021(2) 0.0004(18)
    C8 0.121(5) 0.069(3) 0.058(3) -0.011(3) -0.024(3) -0.024(2)
    C9 0.115(5) 0.069(3) 0.064(3) 0.004(3) -0.004(3) -0.024(2)
    C10 0.073(3) 0.068(3) 0.071(3) -0.005(2) 0.001(2) -0.015(2)
    C11 0.055(2) 0.045(2) 0.0423(19) -0.0102(17) -0.0125(17) -0.0003(15)
    C12 0.052(2) 0.039(2) 0.0440(19) -0.0056(16) -0.0143(17) 0.0069(15)
    C13 0.094(3) 0.082(3) 0.057(2) -0.023(3) -0.025(2) -0.003(2)
    C14 0.098(4) 0.085(3) 0.076(3) -0.014(3) -0.042(3) -0.020(3)
    C15 0.075(3) 0.070(3) 0.092(3) -0.010(2) -0.032(3) -0.030(3)
    C16 0.049(2) 0.056(2) 0.076(3) -0.0036(19) -0.017(2) -0.018(2)
    C17 0.067(3) 0.046(2) 0.095(3) -0.014(2) -0.014(3) -0.013(2)
    C18 0.070(3) 0.049(3) 0.088(3) -0.012(2) -0.012(3) 0.003(2)
    C19 0.053(2) 0.046(2) 0.066(2) -0.0038(18) -0.014(2) 0.0013(18)
    C20 0.078(3) 0.062(3) 0.063(3) -0.004(2) -0.023(2) 0.015(2)
    C21 0.085(3) 0.063(3) 0.064(3) -0.006(2) -0.032(2) 0.005(2)
    C22 0.070(3) 0.061(3) 0.063(2) -0.014(2) -0.028(2) -0.002(2)
    C23 0.042(2) 0.047(2) 0.056(2) -0.0047(16) -0.0126(17) -0.0020(17)
    C24 0.046(2) 0.053(2) 0.060(2) -0.0046(17) -0.0166(18) -0.0084(18)
    C25 0.043(2) 0.050(2) 0.087(3) 0.0002(18) -0.011(2) -0.023(2)
    C26 0.035(2) 0.059(3) 0.093(3) -0.0011(18) -0.010(2) -0.017(2)
    C27 0.043(2) 0.058(3) 0.071(3) -0.0160(18) -0.022(2) 0.001(2)
    C28 0.048(2) 0.044(2) 0.0452(18) -0.0127(16) -0.0180(17) 0.0028(15)
    C29 0.066(3) 0.042(2) 0.050(2) -0.0185(19) -0.0233(19) -0.0013(16)
    C30 0.070(3) 0.041(2) 0.048(2) -0.0123(19) -0.0174(19) -0.0093(15)
    C31 0.056(2) 0.0349(18) 0.0374(17) -0.0040(16) -0.0097(16) -0.0031(14)
    C32 0.065(3) 0.037(2) 0.0433(19) 0.0012(18) -0.0021(18) -0.0070(15)
    C33 0.049(2) 0.045(2) 0.054(2) 0.0061(17) -0.0016(18) -0.0038(17)
    C34 0.037(2) 0.054(2) 0.056(2) -0.0020(17) -0.0083(17) -0.0099(17)
    C35 0.045(2) 0.0351(18) 0.0350(16) -0.0075(15) -0.0108(15) -0.0021(13)
    C36 0.0410(19) 0.0366(18) 0.0433(18) -0.0073(15) -0.0129(15) -0.0023(14)
_geom_special_details
;
All e.s.d.'s (except the e.s.d. in the dihedral angle between two l.s. planes)
are estimated using the full covariance matrix. The cell e.s.d.'s are taken
into account individually in the estimation of e.s.d.'s in distances, angles
and torsion angles; correlations between e.s.d.'s in cell parameters are only
used when they are defined by crystal symmetry. An approximate (isotropic)
treatment of cell e.s.d.'s is used for estimating e.s.d.'s involving l.s.
planes.
;
loop_
    _geom_bond_atom_site_label_1
    _geom_bond_atom_site_label_2
    _geom_bond_site_symmetry_2
    _geom_bond_distance
    _geom_bond_publ_flag
    Cu1 N2 . 1.997(3) ?
    Cu1 N3 . 2.000(3) ?
    Cu1 N1 . 2.090(3) ?
    Cu1 N4 . 2.148(3) ?
    Cu1 Cl1 . 2.2513(11) ?
    Tb1 O7 . 2.427(3) ?
    Tb1 O2 . 2.452(3) ?
    Tb1 O10 . 2.457(3) ?
    Tb1 O4 . 2.472(3) ?
    Tb1 O11 . 2.482(3) ?
    Tb1 O8 . 2.496(3) ?
    Tb1 O5 . 2.513(3) ?
    Tb1 O1 . 2.531(3) ?
    Tb1 N6 . 2.554(3) ?
    Tb1 N5 . 2.556(3) ?
    O1 N7 . 1.257(4) ?
    O2 N7 . 1.269(4) ?
    O3 N7 . 1.217(4) ?
    O4 N8 . 1.262(4) ?
    O5 N8 . 1.267(4) ?
    O6 N8 . 1.213(4) ?
    O7 N9 . 1.284(5) ?
    O8 N9 . 1.251(4) ?
    O9 N9 . 1.202(4) ?
    O10 N10 . 1.264(4) ?
    O11 N10 . 1.264(4) ?
    O12 N10 . 1.210(4) ?
    N1 C1 . 1.328(5) ?
    N1 C12 . 1.356(4) ?
    N2 C10 . 1.324(5) ?
    N2 C11 . 1.356(5) ?
    N3 C13 . 1.324(5) ?
    N3 C24 . 1.363(4) ?
    N4 C22 . 1.310(5) ?
    N4 C23 . 1.357(4) ?
    N5 C25 . 1.319(4) ?
    N5 C36 . 1.357(4) ?
    N6 C34 . 1.323(4) ?
    N6 C35 . 1.362(4) ?
    C1 C2 . 1.408(6) ?
    C1 H1 . 0.9300 ?
    C2 C3 . 1.347(6) ?
    C2 H2 . 0.9300 ?
    C3 C4 . 1.384(6) ?
    C3 H3 . 0.9300 ?
    C4 C12 . 1.414(5) ?
    C4 C5 . 1.433(6) ?
    C5 C6 . 1.327(6) ?
    C5 H5 . 0.9300 ?
    C6 C7 . 1.421(6) ?
    C6 H6 . 0.9300 ?
    C7 C8 . 1.403(6) ?
    C7 C11 . 1.411(5) ?
    C8 C9 . 1.342(7) ?
    C8 H8 . 0.9300 ?
    C9 C10 . 1.394(7) ?
    C9 H9 . 0.9300 ?
    C10 H10 . 0.9300 ?
    C11 C12 . 1.417(5) ?
    C13 C14 . 1.379(6) ?
    C13 H13 . 0.9300 ?
    C14 C15 . 1.360(6) ?
    C14 H14 . 0.9300 ?
    C15 C16 . 1.400(6) ?
    C15 H15 . 0.9300 ?
    C16 C24 . 1.399(5) ?
    C16 C17 . 1.425(6) ?
    C17 C18 . 1.346(6) ?
    C17 H17 . 0.9300 ?
    C18 C19 . 1.429(6) ?
    C18 H18 . 0.9300 ?
    C19 C20 . 1.400(6) ?
    C19 C23 . 1.406(5) ?
    C20 C21 . 1.352(6) ?
    C20 H20 . 0.9300 ?
    C21 C22 . 1.399(5) ?
    C21 H21 . 0.9300 ?
    C22 H22 . 0.9300 ?
    C23 C24 . 1.430(5) ?
    C25 C26 . 1.407(5) ?
    C25 H25 . 0.9300 ?
    C26 C27 . 1.350(5) ?
    C26 H26 . 0.9300 ?
    C27 C28 . 1.403(5) ?
    C27 H27 . 0.9300 ?
    C28 C36 . 1.415(4) ?
    C28 C29 . 1.424(5) ?
    C29 C30 . 1.343(5) ?
    C29 H29 . 0.9300 ?
    C30 C31 . 1.420(5) ?
    C30 H30 . 0.9300 ?
    C31 C32 . 1.405(5) ?
    C31 C35 . 1.413(5) ?
    C32 C33 . 1.353(5) ?
    C32 H32 . 0.9300 ?
    C33 C34 . 1.391(5) ?
    C33 H33 . 0.9300 ?
    C34 H34 . 0.9300 ?
    C35 C36 . 1.433(5) ?
loop_
    _geom_angle_atom_site_label_1
    _geom_angle_atom_site_label_2
    _geom_angle_atom_site_label_3
    _geom_angle_site_symmetry_1
    _geom_angle_site_symmetry_3
    _geom_angle
    _geom_angle_publ_flag
    N2 Cu1 N3 . . 175.48(12) ?
    N2 Cu1 N1 . . 81.02(13) ?
    N3 Cu1 N1 . . 97.80(13) ?
    N2 Cu1 N4 . . 95.43(12) ?
    N3 Cu1 N4 . . 80.40(12) ?
    N1 Cu1 N4 . . 98.15(11) ?
    N2 Cu1 Cl1 . . 92.46(9) ?
    N3 Cu1 Cl1 . . 91.28(10) ?
    N1 Cu1 Cl1 . . 138.48(8) ?
    N4 Cu1 Cl1 . . 123.33(9) ?
    O7 Tb1 O2 . . 73.98(10) ?
    O7 Tb1 O10 . . 79.21(10) ?
    O2 Tb1 O10 . . 76.55(9) ?
    O7 Tb1 O4 . . 75.88(10) ?
    O2 Tb1 O4 . . 77.53(9) ?
    O10 Tb1 O4 . . 148.03(9) ?
    O7 Tb1 O11 . . 126.04(10) ?
    O2 Tb1 O11 . . 74.19(9) ?
    O10 Tb1 O11 . . 51.60(9) ?
    O4 Tb1 O11 . . 135.66(10) ?
    O7 Tb1 O8 . . 51.71(10) ?
    O2 Tb1 O8 . . 120.01(10) ?
    O10 Tb1 O8 . . 70.74(11) ?
    O4 Tb1 O8 . . 107.45(10) ?
    O11 Tb1 O8 . . 116.13(10) ?
    O7 Tb1 O5 . . 76.13(10) ?
    O2 Tb1 O5 . . 125.16(9) ?
    O10 Tb1 O5 . . 139.48(10) ?
    O4 Tb1 O5 . . 50.96(9) ?
    O11 Tb1 O5 . . 156.26(9) ?
    O8 Tb1 O5 . . 68.75(10) ?
    O7 Tb1 O1 . . 117.94(10) ?
    O2 Tb1 O1 . . 50.84(9) ?
    O10 Tb1 O1 . . 108.47(9) ?
    O4 Tb1 O1 . . 67.45(9) ?
    O11 Tb1 O1 . . 68.22(9) ?
    O8 Tb1 O1 . . 169.63(9) ?
    O5 Tb1 O1 . . 111.39(9) ?
    O7 Tb1 N6 . . 149.35(10) ?
    O2 Tb1 N6 . . 119.26(9) ?
    O10 Tb1 N6 . . 129.21(9) ?
    O4 Tb1 N6 . . 80.28(9) ?
    O11 Tb1 N6 . . 84.57(9) ?
    O8 Tb1 N6 . . 120.49(10) ?
    O5 Tb1 N6 . . 73.93(9) ?
    O1 Tb1 N6 . . 68.42(8) ?
    O7 Tb1 N5 . . 122.08(10) ?
    O2 Tb1 N5 . . 145.30(9) ?
    O10 Tb1 N5 . . 77.03(9) ?
    O4 Tb1 N5 . . 133.72(9) ?
    O11 Tb1 N5 . . 71.84(9) ?
    O8 Tb1 N5 . . 70.66(10) ?
    O5 Tb1 N5 . . 89.50(9) ?
    O1 Tb1 N5 . . 119.54(9) ?
    N6 Tb1 N5 . . 64.30(9) ?
    C1 N1 C12 . . 118.0(3) ?
    C13 N3 C24 . . 118.1(3) ?
    C22 N4 C23 . . 118.2(3) ?
    C25 N5 C36 . . 117.4(3) ?
    C34 N6 C35 . . 117.8(3) ?
    O3 N7 O1 . . 122.4(3) ?
    O3 N7 O2 . . 121.8(3) ?
    O1 N7 O2 . . 115.8(3) ?
    O6 N8 O4 . . 121.8(4) ?
    O6 N8 O5 . . 122.2(4) ?
    O4 N8 O5 . . 116.0(3) ?
    O9 N9 O8 . . 122.7(5) ?
    O9 N9 O7 . . 121.5(4) ?
    O8 N9 O7 . . 115.8(4) ?
    O12 N10 O11 . . 121.3(4) ?
    O12 N10 O10 . . 122.2(4) ?
    O11 N10 O10 . . 116.5(3) ?
    N1 C1 C2 . . 121.7(4) ?
    N1 C1 H1 . . 119.1 ?
    C2 C1 H1 . . 119.1 ?
    C3 C2 C1 . . 120.1(4) ?
    C3 C2 H2 . . 120.0 ?
    C1 C2 H2 . . 120.0 ?
    C2 C3 C4 . . 120.3(4) ?
    C2 C3 H3 . . 119.9 ?
    C4 C3 H3 . . 119.9 ?
    C3 C4 C12 . . 116.8(4) ?
    C3 C4 C5 . . 124.7(4) ?
    C12 C4 C5 . . 118.4(4) ?
    C6 C5 C4 . . 121.7(4) ?
    C6 C5 H5 . . 119.1 ?
    C4 C5 H5 . . 119.1 ?
    C5 C6 C7 . . 121.8(4) ?
    C5 C6 H6 . . 119.1 ?
    C7 C6 H6 . . 119.1 ?
    C8 C7 C11 . . 116.3(4) ?
    C8 C7 C6 . . 125.6(4) ?
    C11 C7 C6 . . 118.1(4) ?
    C9 C8 C7 . . 120.8(5) ?
    C9 C8 H8 . . 119.6 ?
    C7 C8 H8 . . 119.6 ?
    C8 C9 C10 . . 119.6(5) ?
    C8 C9 H9 . . 120.2 ?
    C10 C9 H9 . . 120.2 ?
    N2 C10 C9 . . 122.2(5) ?
    N2 C10 H10 . . 118.9 ?
    C9 C10 H10 . . 118.9 ?
    N2 C11 C7 . . 122.5(4) ?
    N2 C11 C12 . . 116.7(3) ?
    C7 C11 C12 . . 120.7(4) ?
    N1 C12 C4 . . 123.1(4) ?
    N1 C12 C11 . . 117.6(3) ?
    C4 C12 C11 . . 119.2(4) ?
    N3 C13 C14 . . 122.5(4) ?
    N3 C13 H13 . . 118.7 ?
    C14 C13 H13 . . 118.7 ?
    C15 C14 C13 . . 120.1(4) ?
    C15 C14 H14 . . 120.0 ?
    C13 C14 H14 . . 120.0 ?
    C14 C15 C16 . . 119.5(4) ?
    C14 C15 H15 . . 120.2 ?
    C16 C15 H15 . . 120.2 ?
    C24 C16 C15 . . 117.1(4) ?
    C24 C16 C17 . . 118.6(4) ?
    C15 C16 C17 . . 124.2(4) ?
    C18 C17 C16 . . 121.4(4) ?
    C18 C17 H17 . . 119.3 ?
    C16 C17 H17 . . 119.3 ?
    C17 C18 C19 . . 121.4(4) ?
    C17 C18 H18 . . 119.3 ?
    C19 C18 H18 . . 119.3 ?
    C20 C19 C23 . . 116.5(4) ?
    C20 C19 C18 . . 124.9(4) ?
    C23 C19 C18 . . 118.6(4) ?
    C21 C20 C19 . . 120.7(4) ?
    C21 C20 H20 . . 119.7 ?
    C19 C20 H20 . . 119.7 ?
    C20 C21 C22 . . 118.6(4) ?
    C20 C21 H21 . . 120.7 ?
    C22 C21 H21 . . 120.7 ?
    N4 C22 C21 . . 123.3(4) ?
    N4 C22 H22 . . 118.3 ?
    C21 C22 H22 . . 118.3 ?
    N4 C23 C19 . . 122.7(3) ?
    N4 C23 C24 . . 117.6(3) ?
    C19 C23 C24 . . 119.7(3) ?
    N3 C24 C16 . . 122.6(3) ?
    N3 C24 C23 . . 117.1(3) ?
    C16 C24 C23 . . 120.3(3) ?
    N5 C25 C26 . . 123.7(4) ?
    N5 C25 H25 . . 118.2 ?
    C26 C25 H25 . . 118.2 ?
    C27 C26 C25 . . 118.9(4) ?
    C27 C26 H26 . . 120.6 ?
    C25 C26 H26 . . 120.6 ?
    C26 C27 C28 . . 120.1(3) ?
    C26 C27 H27 . . 120.0 ?
    C28 C27 H27 . . 120.0 ?
    C27 C28 C36 . . 117.0(3) ?
    C27 C28 C29 . . 123.1(3) ?
    C36 C28 C29 . . 119.9(3) ?
    C30 C29 C28 . . 120.8(3) ?
    C30 C29 H29 . . 119.6 ?
    C28 C29 H29 . . 119.6 ?
    C29 C30 C31 . . 121.5(3) ?
    C29 C30 H30 . . 119.2 ?
    C31 C30 H30 . . 119.2 ?
    C32 C31 C35 . . 117.4(3) ?
    C32 C31 C30 . . 123.3(3) ?
    C35 C31 C30 . . 119.3(3) ?
    C33 C32 C31 . . 119.8(3) ?
    C33 C32 H32 . . 120.1 ?
    C31 C32 H32 . . 120.1 ?
    C32 C33 C34 . . 119.3(3) ?
    C32 C33 H33 . . 120.4 ?
    C34 C33 H33 . . 120.4 ?
    N6 C34 C33 . . 123.5(3) ?
    N6 C34 H34 . . 118.2 ?
    C33 C34 H34 . . 118.2 ?
    N6 C35 C31 . . 122.1(3) ?
    N6 C35 C36 . . 118.3(3) ?
    C31 C35 C36 . . 119.6(3) ?
    N5 C36 C28 . . 123.0(3) ?
    N5 C36 C35 . . 118.2(3) ?
    C28 C36 C35 . . 118.8(3) ?
loop_
    _geom_torsion_atom_site_label_1
    _geom_torsion_atom_site_label_2
    _geom_torsion_atom_site_label_3
    _geom_torsion_atom_site_label_4
    _geom_torsion_site_symmetry_1
    _geom_torsion_site_symmetry_2
    _geom_torsion_site_symmetry_3
    _geom_torsion_site_symmetry_4
    _geom_torsion
    _geom_torsion_publ_flag
    O7 Tb1 O1 N7 . . . . 34.0(2) ?
    O2 Tb1 O1 N7 . . . . 0.59(18) ?
    O10 Tb1 O1 N7 . . . . -53.4(2) ?
    O4 Tb1 O1 N7 . . . . 92.7(2) ?
    O11 Tb1 O1 N7 . . . . -86.4(2) ?
    O8 Tb1 O1 N7 . . . . 30.5(6) ?
    O5 Tb1 O1 N7 . . . . 119.18(19) ?
    N6 Tb1 O1 N7 . . . . -179.2(2) ?
    N5 Tb1 O1 N7 . . . . -138.63(19) ?
    O7 Tb1 O2 N7 . . . . -150.2(2) ?
    O10 Tb1 O2 N7 . . . . 127.4(2) ?
    O4 Tb1 O2 N7 . . . . -71.52(19) ?
    O11 Tb1 O2 N7 . . . . 73.9(2) ?
    O8 Tb1 O2 N7 . . . . -174.64(18) ?
    O5 Tb1 O2 N7 . . . . -90.7(2) ?
    O1 Tb1 O2 N7 . . . . -0.58(17) ?
    N6 Tb1 O2 N7 . . . . -0.3(2) ?
    N5 Tb1 O2 N7 . . . . 86.0(2) ?
    O7 Tb1 O4 N8 . . . . -84.2(2) ?
    O2 Tb1 O4 N8 . . . . -160.5(2) ?
    O10 Tb1 O4 N8 . . . . -124.1(3) ?
    O11 Tb1 O4 N8 . . . . 148.2(2) ?
    O8 Tb1 O4 N8 . . . . -42.7(3) ?
    O5 Tb1 O4 N8 . . . . -0.7(2) ?
    O1 Tb1 O4 N8 . . . . 146.9(2) ?
    N6 Tb1 O4 N8 . . . . 76.4(2) ?
    N5 Tb1 O4 N8 . . . . 37.0(3) ?
    O7 Tb1 O5 N8 . . . . 83.7(2) ?
    O2 Tb1 O5 N8 . . . . 25.1(3) ?
    O10 Tb1 O5 N8 . . . . 137.8(2) ?
    O4 Tb1 O5 N8 . . . . 0.7(2) ?
    O11 Tb1 O5 N8 . . . . -115.6(3) ?
    O8 Tb1 O5 N8 . . . . 137.6(3) ?
    O1 Tb1 O5 N8 . . . . -31.3(3) ?
    N6 Tb1 O5 N8 . . . . -89.7(2) ?
    N5 Tb1 O5 N8 . . . . -153.0(2) ?
    O2 Tb1 O7 N9 . . . . -153.2(3) ?
    O10 Tb1 O7 N9 . . . . -74.3(3) ?
    O4 Tb1 O7 N9 . . . . 126.0(3) ?
    O11 Tb1 O7 N9 . . . . -97.2(3) ?
    O8 Tb1 O7 N9 . . . . -0.4(2) ?
    O5 Tb1 O7 N9 . . . . 73.3(3) ?
    O1 Tb1 O7 N9 . . . . -179.6(2) ?
    N6 Tb1 O7 N9 . . . . 85.9(3) ?
    N5 Tb1 O7 N9 . . . . -7.1(3) ?
    O7 Tb1 O8 N9 . . . . 0.4(2) ?
    O2 Tb1 O8 N9 . . . . 30.8(3) ?
    O10 Tb1 O8 N9 . . . . 91.7(3) ?
    O4 Tb1 O8 N9 . . . . -54.6(3) ?
    O11 Tb1 O8 N9 . . . . 117.0(3) ?
    O5 Tb1 O8 N9 . . . . -88.4(3) ?
    O1 Tb1 O8 N9 . . . . 4.3(7) ?
    N6 Tb1 O8 N9 . . . . -143.4(2) ?
    N5 Tb1 O8 N9 . . . . 174.3(3) ?
    O7 Tb1 O10 N10 . . . . -157.5(2) ?
    O2 Tb1 O10 N10 . . . . -81.6(2) ?
    O4 Tb1 O10 N10 . . . . -118.2(2) ?
    O11 Tb1 O10 N10 . . . . -1.2(2) ?
    O8 Tb1 O10 N10 . . . . 149.5(2) ?
    O5 Tb1 O10 N10 . . . . 149.3(2) ?
    O1 Tb1 O10 N10 . . . . -41.4(2) ?
    N6 Tb1 O10 N10 . . . . 35.4(3) ?
    N5 Tb1 O10 N10 . . . . 75.7(2) ?
    O7 Tb1 O11 N10 . . . . 30.5(3) ?
    O2 Tb1 O11 N10 . . . . 86.4(2) ?
    O10 Tb1 O11 N10 . . . . 1.24(19) ?
    O4 Tb1 O11 N10 . . . . 138.8(2) ?
    O8 Tb1 O11 N10 . . . . -29.7(2) ?
    O5 Tb1 O11 N10 . . . . -126.2(3) ?
    O1 Tb1 O11 N10 . . . . 140.0(2) ?
    N6 Tb1 O11 N10 . . . . -151.1(2) ?
    N5 Tb1 O11 N10 . . . . -86.4(2) ?
    N2 Cu1 N1 C1 . . . . 177.3(3) ?
    N3 Cu1 N1 C1 . . . . -7.1(3) ?
    N4 Cu1 N1 C1 . . . . -88.5(3) ?
    Cl1 Cu1 N1 C1 . . . . 93.8(3) ?
    N2 Cu1 N1 C12 . . . . -3.3(2) ?
    N3 Cu1 N1 C12 . . . . 172.3(2) ?
    N4 Cu1 N1 C12 . . . . 90.9(2) ?
    Cl1 Cu1 N1 C12 . . . . -86.8(2) ?
    N1 Cu1 N2 C10 . . . . -176.6(3) ?
    N4 Cu1 N2 C10 . . . . 86.0(3) ?
    Cl1 Cu1 N2 C10 . . . . -37.9(3) ?
    N1 Cu1 N2 C11 . . . . 3.4(2) ?
    N4 Cu1 N2 C11 . . . . -94.1(2) ?
    Cl1 Cu1 N2 C11 . . . . 142.1(2) ?
    N1 Cu1 N3 C13 . . . . 86.2(4) ?
    N4 Cu1 N3 C13 . . . . -176.8(4) ?
    Cl1 Cu1 N3 C13 . . . . -53.2(4) ?
    N1 Cu1 N3 C24 . . . . -102.1(3) ?
    N4 Cu1 N3 C24 . . . . -5.1(3) ?
    Cl1 Cu1 N3 C24 . . . . 118.5(3) ?
    N2 Cu1 N4 C22 . . . . 0.4(4) ?
    N3 Cu1 N4 C22 . . . . -177.9(4) ?
    N1 Cu1 N4 C22 . . . . -81.3(4) ?
    Cl1 Cu1 N4 C22 . . . . 96.9(4) ?
    N2 Cu1 N4 C23 . . . . -177.7(3) ?
    N3 Cu1 N4 C23 . . . . 4.1(2) ?
    N1 Cu1 N4 C23 . . . . 100.7(2) ?
    Cl1 Cu1 N4 C23 . . . . -81.1(3) ?
    O7 Tb1 N5 C25 . . . . -33.4(3) ?
    O2 Tb1 N5 C25 . . . . 76.0(3) ?
    O10 Tb1 N5 C25 . . . . 34.8(3) ?
    O4 Tb1 N5 C25 . . . . -135.0(3) ?
    O11 Tb1 N5 C25 . . . . 88.3(3) ?
    O8 Tb1 N5 C25 . . . . -39.1(3) ?
    O5 Tb1 N5 C25 . . . . -106.7(3) ?
    O1 Tb1 N5 C25 . . . . 138.9(3) ?
    N6 Tb1 N5 C25 . . . . -179.0(3) ?
    O7 Tb1 N5 C36 . . . . 154.7(2) ?
    O2 Tb1 N5 C36 . . . . -95.8(3) ?
    O10 Tb1 N5 C36 . . . . -137.0(2) ?
    O4 Tb1 N5 C36 . . . . 53.1(3) ?
    O11 Tb1 N5 C36 . . . . -83.6(2) ?
    O8 Tb1 N5 C36 . . . . 149.1(3) ?
    O5 Tb1 N5 C36 . . . . 81.5(2) ?
    O1 Tb1 N5 C36 . . . . -33.0(3) ?
    N6 Tb1 N5 C36 . . . . 9.1(2) ?
    O7 Tb1 N6 C34 . . . . 66.3(3) ?
    O2 Tb1 N6 C34 . . . . -42.6(3) ?
    O10 Tb1 N6 C34 . . . . -139.1(2) ?
    O4 Tb1 N6 C34 . . . . 27.1(2) ?
    O11 Tb1 N6 C34 . . . . -111.1(3) ?
    O8 Tb1 N6 C34 . . . . 131.7(2) ?
    O5 Tb1 N6 C34 . . . . 79.1(3) ?
    O1 Tb1 N6 C34 . . . . -42.4(2) ?
    N5 Tb1 N6 C34 . . . . 176.5(3) ?
    O7 Tb1 N6 C35 . . . . -119.5(2) ?
    O2 Tb1 N6 C35 . . . . 131.6(2) ?
    O10 Tb1 N6 C35 . . . . 35.1(3) ?
    O4 Tb1 N6 C35 . . . . -158.7(2) ?
    O11 Tb1 N6 C35 . . . . 63.1(2) ?
    O8 Tb1 N6 C35 . . . . -54.1(2) ?
    O5 Tb1 N6 C35 . . . . -106.7(2) ?
    O1 Tb1 N6 C35 . . . . 131.8(2) ?
    N5 Tb1 N6 C35 . . . . -9.4(2) ?
    C12 N1 C1 C2 . . . . 0.8(5) ?
    N1 C1 C2 C3 . . . . -0.2(6) ?
    C1 C2 C3 C4 . . . . -0.9(6) ?
    C2 C3 C4 C12 . . . . 1.4(5) ?
    C2 C3 C4 C5 . . . . 179.3(4) ?
    C3 C4 C5 C6 . . . . -177.1(4) ?
    C12 C4 C5 C6 . . . . 0.8(5) ?
    C4 C5 C6 C7 . . . . 1.1(6) ?
    C5 C6 C7 C8 . . . . 176.2(4) ?
    C5 C6 C7 C11 . . . . -2.3(6) ?
    C11 C7 C8 C9 . . . . 0.1(6) ?
    C6 C7 C8 C9 . . . . -178.4(4) ?
    C7 C8 C9 C10 . . . . -1.0(7) ?
    C11 N2 C10 C9 . . . . -0.1(6) ?
    C8 C9 C10 N2 . . . . 1.0(7) ?
    C10 N2 C11 C7 . . . . -0.7(5) ?
    C10 N2 C11 C12 . . . . 177.1(3) ?
    C8 C7 C11 N2 . . . . 0.7(5) ?
    C6 C7 C11 N2 . . . . 179.4(3) ?
    C8 C7 C11 C12 . . . . -177.0(3) ?
    C6 C7 C11 C12 . . . . 1.6(5) ?
    C1 N1 C12 C4 . . . . -0.3(5) ?
    C1 N1 C12 C11 . . . . -177.7(3) ?
    C3 C4 C12 N1 . . . . -0.8(5) ?
    C5 C4 C12 N1 . . . . -178.9(3) ?
    C3 C4 C12 C11 . . . . 176.6(3) ?
    C5 C4 C12 C11 . . . . -1.5(5) ?
    N2 C11 C12 N1 . . . . -0.1(4) ?
    C7 C11 C12 N1 . . . . 177.8(3) ?
    N2 C11 C12 C4 . . . . -177.6(3) ?
    C7 C11 C12 C4 . . . . 0.3(5) ?
    C24 N3 C13 C14 . . . . -0.5(7) ?
    N3 C13 C14 C15 . . . . 0.5(8) ?
    C13 C14 C15 C16 . . . . 0.3(7) ?
    C14 C15 C16 C24 . . . . -1.1(6) ?
    C14 C15 C16 C17 . . . . -179.8(4) ?
    C24 C16 C17 C18 . . . . -0.2(6) ?
    C15 C16 C17 C18 . . . . 178.6(4) ?
    C16 C17 C18 C19 . . . . -1.7(7) ?
    C17 C18 C19 C20 . . . . -176.6(4) ?
    C17 C18 C19 C23 . . . . 1.8(6) ?
    C23 C19 C20 C21 . . . . 2.3(6) ?
    C18 C19 C20 C21 . . . . -179.2(4) ?
    C19 C20 C21 C22 . . . . -2.6(7) ?
    C23 N4 C22 C21 . . . . 2.5(6) ?
    C20 C21 C22 N4 . . . . 0.1(7) ?
    C22 N4 C23 C19 . . . . -2.7(6) ?
    C22 N4 C23 C24 . . . . 179.1(3) ?
    C20 C19 C23 N4 . . . . 0.3(6) ?
    C18 C19 C23 N4 . . . . -178.2(4) ?
    C20 C19 C23 C24 . . . . 178.5(4) ?
    C18 C19 C23 C24 . . . . 0.0(6) ?
    C13 N3 C24 C16 . . . . -0.3(6) ?
    C13 N3 C24 C23 . . . . 177.8(4) ?
    C15 C16 C24 N3 . . . . 1.1(6) ?
    C17 C16 C24 N3 . . . . 179.9(4) ?
    C15 C16 C24 C23 . . . . -177.0(4) ?
    C17 C16 C24 C23 . . . . 1.9(6) ?
    N4 C23 C24 N3 . . . . -1.6(5) ?
    C19 C23 C24 N3 . . . . -179.9(3) ?
    N4 C23 C24 C16 . . . . 176.5(3) ?
    C19 C23 C24 C16 . . . . -1.7(5) ?
    C36 N5 C25 C26 . . . . 0.4(6) ?
    N5 C25 C26 C27 . . . . -1.2(6) ?
    C25 C26 C27 C28 . . . . 1.5(6) ?
    C26 C27 C28 C36 . . . . -1.1(5) ?
    C26 C27 C28 C29 . . . . 178.5(3) ?
    C27 C28 C29 C30 . . . . 179.4(3) ?
    C36 C28 C29 C30 . . . . -1.0(5) ?
    C28 C29 C30 C31 . . . . -0.4(5) ?
    C29 C30 C31 C32 . . . . -177.3(3) ?
    C29 C30 C31 C35 . . . . 1.2(5) ?
    C35 C31 C32 C33 . . . . -1.4(5) ?
    C30 C31 C32 C33 . . . . 177.2(3) ?
    C31 C32 C33 C34 . . . . 2.4(5) ?
    C35 N6 C34 C33 . . . . -2.2(5) ?
    C32 C33 C34 N6 . . . . -0.5(5) ?
    C34 N6 C35 C31 . . . . 3.2(4) ?
    C34 N6 C35 C36 . . . . -176.3(3) ?
    C32 C31 C35 N6 . . . . -1.4(4) ?
    C30 C31 C35 N6 . . . . 180.0(3) ?
    C32 C31 C35 C36 . . . . 178.0(3) ?
    C30 C31 C35 C36 . . . . -0.6(4) ?
    C25 N5 C36 C28 . . . . 0.1(5) ?
    C25 N5 C36 C35 . . . . 179.2(3) ?
    C27 C28 C36 N5 . . . . 0.3(5) ?
    C29 C28 C36 N5 . . . . -179.3(3) ?
    C27 C28 C36 C35 . . . . -178.8(3) ?
    C29 C28 C36 C35 . . . . 1.6(4) ?
    N6 C35 C36 N5 . . . . -0.5(4) ?
    C31 C35 C36 N5 . . . . -179.9(3) ?
    N6 C35 C36 C28 . . . . 178.7(3) ?
    C31 C35 C36 C28 . . . . -0.8(4) ?
loop_
    _geom_hbond_atom_site_label_D
    _geom_hbond_atom_site_label_H
    _geom_hbond_atom_site_label_A
    _geom_hbond_site_symmetry_A
    _geom_hbond_distance_DH
    _geom_hbond_distance_HA
    _geom_hbond_distance_DA
    _geom_hbond_angle_DHA
    _geom_hbond_publ_flag
    C5 H5 Cl1 1_455 0.93 2.64 3.551(5) 167 yes
    C33 H33 O1 2_576 0.93 2.62 3.287(5) 130 yes
    C2 H2 O2 . 0.93 2.47 3.302(5) 149 yes
    C14 H14 O3 1_655 0.93 2.67 3.350(5) 131 yes
    C26 H26 O4 1_655 0.93 2.57 3.468(5) 162 yes
    C6 H6 O5 1_545 0.93 2.53 3.261(5) 136 yes
    C9 H9 O6 2_665 0.93 2.66 3.228(6) 120 yes
    C22 H22 O9 2_665 0.93 2.67 3.342(6) 130 yes
    C1 H1 O10 . 0.93 2.58 3.377(5) 144 yes
    C29 H29 O11 2_676 0.93 2.69 3.314(4) 126 yes
