# Supplementary material for: Chloridobis(1,10-phenanthroline-κ2 N,N′)copper(II) tetra­kis­(nitrato-κ2 O,O′)(1,10-phenanthroline-κ2 N,N′)terbate(III)
Source: Acta Crystallogr Sect E Struct Rep Online. 2011 May 25;67(Pt 6):m787–8. doi: 10.1107/S160053681101837X (PMC3120589; doi:10.1107/S160053681101837X)
Supplement: Supplementary file 2 [file e-67-0m787-Isup2.hkl]

# 
# h,k,l, Fc-squared, Fo-squared, sigma(Fo-squared) and status flag 
# 
data_I
_shelx_title            'a in P-1' 
_shelx_refln_list_code          4 
_shelx_F_calc_maximum      255.90 
_exptl_crystal_F_000      1034.00 
_reflns_d_resolution_high  0.7592 
 
loop_ 
 _symmetry_equiv_pos_as_xyz 
 'x, y, z' 
 '-x, -y, -z' 
 
_cell_length_a    10.1556 
_cell_length_b    13.4799 
_cell_length_c    14.7710 
_cell_angle_alpha  81.103 
_cell_angle_beta   75.631 
_cell_angle_gamma  84.465 
 
_shelx_F_squared_multiplier     1.000 
 
loop_ 
 _refln_index_h 
 _refln_index_k 
 _refln_index_l 
 _refln_F_squared_calc 
 _refln_F_squared_meas 
 _refln_F_squared_sigma 
 _refln_observed_status 
   1   0   0    15439.58    16264.98    317.36 o 
   2   0   0    15616.91    14937.05    295.33 o 
   3   0   0      922.32      972.52     28.18 o 
   4   0   0      227.21      240.13     12.55 o 
   5   0   0    19921.36    20161.57    210.90 o 
   6   0   0     2672.43     2809.39     88.12 o 
   7   0   0      319.16      294.19     36.49 o 
   8   0   0       80.81       80.28     21.83 o 
   9   0   0     1687.87     1668.96     62.16 o 
  10   0   0        0.42       38.55     33.04 o 
  11   0   0      129.70       31.67     33.73 o 
  12   0   0      544.94      619.57     60.58 o 
 -10   1   0      616.80      623.01     55.76 o 
  -9   1   0      608.04      666.54     43.00 o 
  -8   1   0      427.13      399.93     33.73 o 
  -7   1   0      811.50      838.07     34.12 o 
  -6   1   0     1283.24     1208.30     31.76 o 
  -5   1   0        9.54       22.58      9.40 o 
  -4   1   0    20555.60    20033.74    202.87 o 
  -3   1   0    13618.29    13591.92    251.96 o 
  -2   1   0     8071.31     7817.55    170.04 o 
  -1   1   0    63229.23    63769.17   1236.38 o 
   0   1   0        0.56       15.14      4.13 o 
   2   1   0     4821.37     4875.30    118.41 o 
   3   1   0     4000.94     4207.30     73.00 o 
   4   1   0     3069.45     2979.82     57.35 o 
   5   1   0     4049.27     4148.82     60.48 o 
   6   1   0      994.20     1037.23     74.59 o 
   7   1   0      605.96      710.57     43.45 o 
   8   1   0      812.30      870.66     63.65 o 
   9   1   0      100.82      109.46     31.67 o 
  10   1   0      670.58      687.72     59.20 o 
  11   1   0      340.05      322.86     49.57 o 
  12   1   0        1.20       15.83     37.86 o 
 -10   2   0      489.62      562.91     42.39 o 
  -9   2   0      332.81      351.94     33.69 o 
  -8   2   0      669.98      780.97     41.90 o 
  -7   2   0       14.64        7.21     11.45 o 
  -6   2   0      105.50      102.94     23.65 o 
  -5   2   0    26453.23    26125.23    232.90 o 
  -4   2   0      920.91      953.00     26.82 o 
  -3   2   0    33926.88    33566.70    474.30 o 
  -2   2   0     2725.87     2821.09     81.92 o 
   0   2   0    21678.20    22657.53    438.51 o 
   1   2   0    11316.32    11298.03    163.41 o 
   2   2   0       40.66       48.19     15.83 o 
   3   2   0     1971.14     1988.81     72.97 o 
   4   2   0     5660.88     5906.26     74.82 o 
   5   2   0     3059.38     3066.09     49.77 o 
   6   2   0     5925.04     6143.11    116.17 o 
   7   2   0      980.70     1010.41     41.42 o 
   8   2   0      942.08      946.26     39.30 o 
   9   2   0     4369.89     4311.49    139.06 o 
  10   2   0      397.83      360.73     47.50 o 
  11   2   0      102.04       53.01     34.42 o 
  12   2   0      629.29      687.03     68.84 o 
 -12   3   0      124.33      142.50     55.76 o 
 -11   3   0       81.11      102.57     48.19 o 
 -10   3   0      404.06      392.39     67.46 o 
  -9   3   0     1786.35     1807.07    111.52 o 
  -8   3   0      166.24      170.59     30.13 o 
  -7   3   0     2140.57     2131.78     59.40 o 
  -6   3   0     8553.11     8419.02    124.46 o 
  -5   3   0     4543.71     4445.86     71.64 o 
  -4   3   0    19595.28    18746.72    291.94 o 
  -3   3   0      341.43      411.91     25.47 o 
  -2   3   0      650.38      730.17     30.18 o 
  -1   3   0     8081.78     8318.02    187.25 o 
   0   3   0      673.43      646.49     24.78 o 
   1   3   0    12201.72    11915.61    244.04 o 
   2   3   0    13126.78    13118.28    192.79 o 
   3   3   0    10735.93    10629.01    307.03 o 
   4   3   0       55.93       42.54      7.72 o 
   5   3   0     5059.38     5298.24     63.11 o 
   6   3   0      516.47      557.29     26.33 o 
   7   3   0      548.87      532.54     37.74 o 
   8   3   0     8183.56     8487.33    162.46 o 
   9   3   0      758.78      810.63    171.07 o 
  10   3   0     1098.10     1162.03     75.04 o 
  11   3   0      813.39      855.00     69.53 o 
  12   3   0        0.03        4.13     38.55 o 
 -12   4   0        9.56       52.32     53.01 o 
 -11   4   0      167.32      134.93     55.76 o 
 -10   4   0     1443.92     1474.57    112.21 o 
  -9   4   0       60.73       17.90     34.42 o 
  -8   4   0     4327.97     4331.43    120.04 o 
  -7   4   0      553.88      573.98     33.59 o 
  -6   4   0     1250.58     1132.27     34.38 o 
  -5   4   0     5580.28     5190.32     76.69 o 
  -4   4   0       57.11       58.01     15.53 o 
  -3   4   0     5988.33     5912.57    170.04 o 
  -2   4   0     2600.24     2791.16    150.76 o 
  -1   4   0       60.54       81.13     11.68 o 
   0   4   0       20.27       36.62     10.94 o 
   1   4   0      127.84      135.81     19.84 o 
   2   4   0      673.38      763.06     22.57 o 
   3   4   0     4209.85     4347.74     66.49 o 
   4   4   0    17640.69    17645.02    391.01 o 
   5   4   0      864.85      881.87     45.75 o 
   6   4   0      419.32      407.87     22.53 o 
   7   4   0     3092.62     3057.77     77.69 o 
   8   4   0      540.89      591.50     35.08 o 
   9   4   0     1747.63     1849.48    112.55 o 
  10   4   0     1126.37      980.98     71.59 o 
  11   4   0       69.22       82.61     39.93 o 
  12   4   0      583.01      576.88     66.09 o 
 -12   5   0      136.70      128.73     55.76 o 
 -11   5   0      309.52      271.23     67.46 o 
 -10   5   0      231.34      240.94     60.58 o 
  -9   5   0     1742.33     2037.41     86.50 o 
  -8   5   0        9.92       -3.95     16.90 o 
  -7   5   0      111.31      119.89     21.34 o 
  -6   5   0     1657.68     1649.62     49.23 o 
  -5   5   0      380.79      414.45     30.02 o 
  -4   5   0     6946.54     6970.27    114.26 o 
  -3   5   0     1236.31     1149.70     41.07 o 
  -2   5   0       20.23       16.09      8.12 o 
  -1   5   0     3706.40     3795.98     56.16 o 
   0   5   0     2433.00     2581.99     50.18 o 
   1   5   0      768.91      783.54     26.41 o 
   2   5   0     3816.84     3684.12     62.85 o 
   3   5   0     8772.62     8153.61    124.64 o 
   4   5   0      236.57      293.53     28.22 o 
   5   5   0     5432.43     5232.68     88.01 o 
   6   5   0     4336.64     4503.40     83.83 o 
   7   5   0       53.07       57.64     16.89 o 
   8   5   0     2481.56     2732.86    152.48 o 
   9   5   0      237.58      263.67     37.17 o 
  10   5   0      520.06      578.26     58.51 o 
  11   5   0      797.74      810.25     69.53 o 
  12   5   0       13.38       -0.69     39.24 o 
 -11   6   0      210.29      249.20     66.78 o 
 -10   6   0      529.31      401.34     70.91 o 
  -9   6   0        2.45      -10.70     22.05 o 
  -8   6   0     2018.21     1978.04     68.09 o 
  -7   6   0     2807.40     2787.27    124.63 o 
  -6   6   0      168.84      177.74     23.07 o 
  -5   6   0     3159.52     3124.50     67.85 o 
  -4   6   0      910.85      893.42     45.24 o 
  -3   6   0     1535.88     1706.97     86.06 o 
  -2   6   0     2854.93     3064.07     52.14 o 
  -1   6   0     8352.22     8685.51    108.04 o 
   0   6   0      486.28      447.40     23.08 o 
   1   6   0     7012.65     6955.83     84.27 o 
   2   6   0     3923.38     3603.64    114.76 o 
   3   6   0        1.98       -0.43      8.60 o 
   4   6   0    13484.13    13087.28    174.36 o 
   5   6   0     1945.65     1920.04     48.85 o 
   6   6   0     1235.06     1190.28     49.65 o 
   7   6   0     4386.27     4500.54     79.65 o 
   8   6   0      150.95      127.65     27.46 o 
   9   6   0     1386.97     1550.98     83.99 o 
  10   6   0      316.77      363.98     40.73 o 
  11   6   0       22.72       41.30     37.17 o 
  12   6   0      117.12       74.35     46.12 o 
 -11   7   0       61.64       60.58     50.94 o 
 -10   7   0       31.04       44.06     39.93 o 
  -9   7   0      886.52     1015.38     51.95 o 
  -8   7   0      749.50      638.79     61.18 o 
  -7   7   0       85.30       58.21     20.25 o 
  -6   7   0      422.92      460.44     32.45 o 
  -5   7   0      847.07      821.41     50.62 o 
  -4   7   0       25.39       57.05     16.26 o 
  -3   7   0     1288.08     1365.00     34.79 o 
  -2   7   0     1823.96     1793.53     40.39 o 
  -1   7   0      860.89      919.94     28.45 o 
   0   7   0     8539.40     8155.98    105.19 o 
   1   7   0     3549.52     3443.16     51.80 o 
   2   7   0      644.69      660.00     28.39 o 
   3   7   0     7999.75     8015.26    164.01 o 
   4   7   0        9.43        8.21     21.34 o 
   5   7   0     7664.47     7586.92    233.71 o 
   6   7   0     4126.77     4089.60     82.45 o 
   7   7   0       93.02       48.12     19.49 o 
   8   7   0      752.82      756.91     40.64 o 
   9   7   0       78.70       70.44     35.11 o 
  10   7   0       63.97       26.64     27.28 o 
  11   7   0      219.42      232.10     39.35 o 
  12   7   0      303.81      287.07     57.83 o 
 -11   8   0       25.79       15.83     44.75 o 
 -10   8   0      274.36      242.09     35.18 o 
  -9   8   0      141.66      105.60     27.15 o 
  -8   8   0      192.99      217.96     30.80 o 
  -7   8   0     1100.53     1185.48    129.08 o 
  -6   8   0      424.92      350.14     54.73 o 
  -5   8   0       11.93        9.80     15.63 o 
  -4   8   0     1496.53     1475.76     51.87 o 
  -3   8   0      931.25      940.12     48.78 o 
  -2   8   0      384.16      475.79     26.03 o 
  -1   8   0     7552.65     7497.80    111.09 o 
   0   8   0      371.78      385.22     20.91 o 
   1   8   0     9497.50     9481.04    101.68 o 
   2   8   0     9667.14     9459.45    174.44 o 
   3   8   0      727.26      843.19     49.14 o 
   4   8   0     5725.12     5748.30    139.45 o 
   5   8   0     2548.34     2497.65     99.13 o 
   6   8   0     2850.55     2702.70     96.86 o 
   7   8   0     3067.79     3192.71    108.55 o 
   8   8   0      820.58      849.42     65.37 o 
   9   8   0       22.32       74.72     26.86 o 
  10   8   0      297.53      271.78     40.37 o 
  11   8   0      119.84       94.31     44.75 o 
 -10   9   0       15.85       37.29     31.46 o 
  -9   9   0      179.60      225.72     40.26 o 
  -8   9   0      226.24      149.76     38.22 o 
  -7   9   0       46.61       43.44     27.14 o 
  -6   9   0      302.26      461.81     77.10 o 
  -5   9   0     1623.14     1685.62    119.44 o 
  -4   9   0      381.58      392.61     32.99 o 
  -3   9   0      390.45      412.52     30.69 o 
  -2   9   0     4991.31     4953.94     82.04 o 
  -1   9   0       17.25       15.76     10.91 o 
   0   9   0    12761.14    13364.60    163.85 o 
   1   9   0     3518.51     3504.44     62.52 o 
   2   9   0      353.07      387.23     26.96 o 
   3   9   0     4217.60     4143.35    175.54 o 
   4   9   0       57.88       43.97     39.93 o 
   5   9   0     1303.13     1287.08     85.36 o 
   6   9   0     1118.73      999.19     64.65 o 
   7   9   0      523.55      552.66     82.61 o 
   8   9   0       18.11       11.33     28.71 o 
   9   9   0      388.81      393.66     33.57 o 
  10   9   0      166.86      232.23     40.75 o 
  11   9   0       13.09       39.24     42.68 o 
 -10  10   0      139.99      125.07     35.01 o 
  -9  10   0      271.76      270.78     58.17 o 
  -8  10   0        2.26        1.08     29.60 o 
  -7  10   0       44.23       44.10     28.41 o 
  -6  10   0      843.84      884.16     88.46 o 
  -5  10   0       51.17       66.88     26.62 o 
  -4  10   0     3339.61     3378.19    107.05 o 
  -3  10   0     1603.58     1731.68     59.09 o 
  -2  10   0        5.47       19.29     14.91 o 
  -1  10   0     4585.13     4854.40     83.53 o 
   0  10   0      938.32      994.06     34.88 o 
   1  10   0     3344.64     3327.39     77.86 o 
   2  10   0     2245.90     2198.17     83.03 o 
   3  10   0      293.37      270.69     38.21 o 
   4  10   0      159.93      177.68     36.91 o 
   5  10   0     1396.20     1477.11     75.43 o 
   6  10   0        7.97       38.45     30.77 o 
   7  10   0      335.54      335.19     93.62 o 
   8  10   0      989.55      967.23     72.51 o 
   9  10   0      107.73       83.36     31.53 o 
  10  10   0      162.45      121.11     43.33 o 
  11  10   0      362.14      260.91     59.20 o 
  -9  11   0        1.09        3.52     33.74 o 
  -8  11   0      161.28      170.75     43.33 o 
  -7  11   0      238.41      192.12     95.34 o 
  -6  11   0        1.70       -2.32     23.41 o 
  -5  11   0     2295.57     2358.67     95.00 o 
  -4  11   0      735.19      777.41     55.25 o 
  -3  11   0      633.56      744.64     75.04 o 
  -2  11   0     2587.35     2688.61     87.96 o 
  -1  11   0        2.09        2.28     15.66 o 
   0  11   0     2819.34     2881.27     75.45 o 
   1  11   0      287.09      375.49     31.61 o 
   2  11   0       88.00       84.20     29.79 o 
   3  11   0      123.25      123.70     44.75 o 
   4  11   0      749.01      697.34     57.92 o 
   5  11   0        8.04        6.51     33.73 o 
   6  11   0       82.77      136.16     46.81 o 
   7  11   0      919.38      798.86     67.15 o 
   8  11   0        3.13        0.41     33.83 o 
   9  11   0      699.33      728.78     59.14 o 
  10  11   0      495.02      557.99     72.46 o 
  -8  12   0       60.48       53.07     35.99 o 
  -7  12   0       33.73       43.95     31.36 o 
  -6  12   0      777.04      921.13     70.08 o 
  -5  12   0      133.70      137.31     36.56 o 
  -4  12   0     1007.53     1155.48     69.87 o 
  -3  12   0      921.32      966.93     60.04 o 
  -2  12   0       82.91      107.69     27.78 o 
  -1  12   0     1081.50     1244.78     67.40 o 
   0  12   0      399.97      485.62     37.02 o 
   1  12   0        0.56        0.98     17.74 o 
   2  12   0      426.03      447.09     92.59 o 
   3  12   0      125.77      221.18     40.75 o 
   4  12   0      264.05      281.60     64.37 o 
   5  12   0      352.75      313.27     48.32 o 
   6  12   0      441.65      525.72     60.92 o 
   7  12   0       23.25       71.47     37.02 o 
   8  12   0     1048.66      923.02     77.94 o 
   9  12   0      333.86      398.01     62.05 o 
  -8  13   0      119.60       89.49     58.51 o 
  -7  13   0      224.14      270.70     79.17 o 
  -6  13   0       17.07       -2.11     28.81 o 
  -5  13   0      804.70     1010.22     71.65 o 
  -4  13   0        5.89       14.92     23.61 o 
  -3  13   0      167.57      216.95     38.46 o 
  -2  13   0      254.48      251.96     56.45 o 
  -1  13   0     1013.90     1010.22     67.13 o 
   0  13   0       37.76       73.38     30.81 o 
   1  13   0      122.05      106.88     25.83 o 
   2  13   0      101.88      163.94     38.36 o 
   3  13   0       35.82       35.75     29.95 o 
   4  13   0     1928.51     1958.28     96.63 o 
   5  13   0      214.00      279.39     49.62 o 
   6  13   0        7.40       16.88     70.91 o 
   7  13   0      893.49      947.56    103.26 o 
   8  13   0      142.52      108.14     49.91 o 
   9  13   0      371.94      284.45     58.88 o 
  -7  14   0       37.25       27.54     46.12 o 
  -6  14   0      334.70      368.51     56.03 o 
  -5  14   0       28.92        1.49     28.65 o 
  -4  14   0       21.11       53.58     30.91 o 
  -3  14   0      234.03      253.97     42.00 o 
  -2  14   0      255.40      276.13     46.39 o 
  -1  14   0      221.94      218.83     44.15 o 
   0  14   0      798.40      710.63     75.38 o 
   1  14   0      285.23      273.90     45.94 o 
   2  14   0        1.30        1.32     29.43 o 
   3  14   0      722.41      769.30    117.37 o 
   4  14   0      214.60      136.41     43.90 o 
   5  14   0      268.10      286.63     54.00 o 
   6  14   0      845.97      925.32     79.18 o 
   7  14   0        7.84       45.17     41.08 o 
   8  14   0      323.63      326.25     64.47 o 
  -6  15   0       25.83       -7.57     41.99 o 
  -5  15   0       75.09      146.00     61.96 o 
  -4  15   0      137.35      150.76     61.96 o 
  -3  15   0        1.60        0.69     43.37 o 
  -2  15   0       11.16       -3.40     34.55 o 
  -1  15   0      221.79      261.54     47.84 o 
   0  15   0       66.75        1.63     32.93 o 
   1  15   0       25.41       41.99     61.96 o 
   2  15   0      326.78      362.19     54.79 o 
   3  15   0       73.75       81.58     80.89 o 
   4  15   0      394.22      353.88     63.68 o 
   5  15   0      270.85      224.07     52.33 o 
   6  15   0        1.11       44.66     39.91 o 
   7  15   0      351.88      387.87     69.48 o 
  -4  16   0        2.55      -11.70     50.25 o 
  -3  16   0       25.69       68.15     61.27 o 
  -2  16   0      227.24      143.19     68.15 o 
  -1  16   0       10.02       61.27     68.15 o 
   0  16   0      498.07      480.51     97.75 o 
   1  16   0      423.32      441.27     99.82 o 
   2  16   0        9.05       82.61     66.78 o 
   3  16   0      472.00      397.10     60.94 o 
   4  16   0       65.11       40.54     40.45 o 
   5  16   0      138.37      135.08    100.85 o 
   6  16   0      349.20      262.28     88.80 o 
  -2  17   0        4.59      -13.08     51.63 o 
  -1  17   0      283.44      237.50     87.43 o 
   0  17   0      137.45      136.99     80.54 o 
   1  17   0       74.56       88.80     82.61 o 
   2  17   0      312.60      285.69     92.25 o 
   3  17   0      121.62       72.28     78.48 o 
  -3 -17   1       27.94      -32.36     66.78 o 
  -2 -17   1        8.05       36.49     74.35 o 
  -1 -17   1       14.95       22.72     66.78 o 
   0 -17   1       98.97       55.07     76.41 o 
   1 -17   1       82.31       51.63     75.72 o 
  -5 -16   1       74.52       88.73     51.08 o 
  -4 -16   1       61.42      -35.64     37.20 o 
  -3 -16   1        2.66       14.48     43.71 o 
  -2 -16   1       72.30      -30.29     64.02 o 
  -1 -16   1      176.55      192.75     81.92 o 
   0 -16   1       73.18      168.66     79.86 o 
   1 -16   1       98.65       62.65     66.78 o 
   2 -16   1      258.32      331.42    103.95 o 
   3 -16   1       10.75       44.06     57.83 o 
   4 -16   1      309.38      363.48     87.43 o 
  -7 -15   1        0.36       26.16     69.53 o 
  -6 -15   1      111.77      127.12     77.45 o 
  -5 -15   1       41.58       63.69     43.40 o 
  -4 -15   1        5.21       -2.51     34.84 o 
  -3 -15   1       58.45      109.38     41.73 o 
  -2 -15   1      324.86      368.40     56.02 o 
  -1 -15   1        4.60       -1.38     59.20 o 
   0 -15   1      104.30      109.72     62.64 o 
   1 -15   1       55.71      102.46     46.12 o 
   2 -15   1      244.47      221.32     49.25 o 
   3 -15   1      381.87      570.22     66.26 o 
   4 -15   1        9.91       35.80     50.25 o 
   5 -15   1        2.09       -9.66     30.38 o 
  -8 -14   1       24.50       34.61     49.07 o 
  -7 -14   1       71.55      115.57     47.44 o 
  -6 -14   1      137.30       75.08     41.60 o 
  -5 -14   1        0.78       10.36     33.81 o 
  -4 -14   1      296.14      160.93     44.75 o 
  -3 -14   1      245.26      345.52     53.31 o 
  -2 -14   1      138.63      112.35     49.57 o 
  -1 -14   1     1018.29     1074.46     76.41 o 
   0 -14   1      102.42      126.37     37.22 o 
   1 -14   1      947.41     1008.88     71.61 o 
   2 -14   1      489.50      375.06     51.61 o 
   3 -14   1       13.61       29.03     34.48 o 
   4 -14   1      149.66      145.54     37.20 o 
   5 -14   1      237.60      295.36     49.61 o 
   6 -14   1       16.36      -34.42     43.71 o 
   7 -14   1      146.94      128.04     59.89 o 
  -8 -13   1      161.06      202.29     61.27 o 
  -7 -13   1      121.81       69.18     92.93 o 
  -6 -13   1       51.95       25.78     34.38 o 
  -5 -13   1      517.71      420.51     65.05 o 
  -4 -13   1      278.18      342.08     84.33 o 
  -3 -13   1      723.62      582.40     60.21 o 
  -2 -13   1     1147.05     1213.62     96.03 o 
  -1 -13   1       77.38       60.98     24.20 o 
   0 -13   1      404.17      441.35    123.57 o 
   1 -13   1      408.24      466.91     91.56 o 
   2 -13   1        9.07       56.74     32.58 o 
   3 -13   1     1202.85     1272.33     60.17 o 
   4 -13   1      166.51      210.16     40.39 o 
   5 -13   1       16.66      -12.24     38.55 o 
   6 -13   1      100.11      106.86     40.62 o 
   7 -13   1       34.07       26.07     34.07 o 
   8 -13   1        0.89      -35.80     35.80 o 
  -9 -12   1      232.98      125.06     48.58 o 
  -8 -12   1      232.92      202.64     48.16 o 
  -7 -12   1      192.03      193.02     46.49 o 
  -6 -12   1      550.95      566.75     61.80 o 
  -5 -12   1       52.34       55.08     34.23 o 
  -4 -12   1     1044.29      879.27    103.95 o 
  -3 -12   1     1366.67     1628.66     84.06 o 
  -2 -12   1      149.02      112.71     32.08 o 
  -1 -12   1      979.01     1056.18     50.56 o 
   0 -12   1      739.60      749.14     43.60 o 
   1 -12   1      420.44      465.58     53.70 o 
   2 -12   1     2024.40     2258.23     82.81 o 
   3 -12   1        5.36      -13.34     19.00 o 
   4 -12   1       25.55       33.06     25.79 o 
   5 -12   1       24.82       12.74     26.50 o 
   6 -12   1      160.93      175.16     39.53 o 
   7 -12   1       34.41       21.34     29.93 o 
   8 -12   1      102.22      125.76     42.66 o 
 -10 -11   1      255.73      216.82     39.56 o 
  -9 -11   1       18.08      -23.60     33.81 o 
  -8 -11   1      143.22      244.40     48.43 o 
  -7 -11   1      370.68      303.23     49.16 o 
  -6 -11   1       91.68       62.93     32.79 o 
  -5 -11   1     1210.79     1159.87     74.14 o 
  -4 -11   1      417.90      415.57     50.37 o 
  -3 -11   1       68.46       76.41     29.95 o 
  -2 -11   1     3307.54     3433.23    118.06 o 
  -1 -11   1      393.69      440.77     35.49 o 
   0 -11   1     3486.65     3595.40     91.15 o 
   1 -11   1      353.80      396.69     32.19 o 
   2 -11   1        7.21       44.17     22.09 o 
   3 -11   1      150.91      211.95     34.74 o 
   4 -11   1      271.81      248.47     37.67 o 
   5 -11   1       22.55        4.51     27.88 o 
   6 -11   1       76.22       39.23     34.42 o 
   7 -11   1      278.07      234.21     43.25 o 
   8 -11   1       24.99       -8.73     29.16 o 
   9 -11   1      170.88      206.14     50.37 o 
 -10 -10   1       24.08       56.68     28.34 o 
  -9 -10   1      583.36      557.78     43.93 o 
  -8 -10   1      240.50      368.99     83.30 o 
  -7 -10   1      934.96      988.69     70.58 o 
  -6 -10   1     1485.81     1557.32     96.03 o 
  -5 -10   1      543.48      483.52     50.62 o 
  -4 -10   1     1258.53     1221.50     70.09 o 
  -3 -10   1     4910.77     5106.08    214.78 o 
  -2 -10   1      521.29      502.98     46.44 o 
  -1 -10   1     3387.40     3234.02     77.91 o 
   0 -10   1       27.11       22.37     12.36 o 
   1 -10   1       33.35       32.94     14.02 o 
   2 -10   1      563.15      640.87     37.44 o 
   3 -10   1      527.89      614.08     38.48 o 
   4 -10   1       62.37       28.20     22.25 o 
   5 -10   1     1078.89     1092.95     79.17 o 
   6 -10   1     1199.19     1119.10     74.69 o 
   7 -10   1       10.73      -13.12     25.82 o 
   8 -10   1      309.20      417.84     52.04 o 
   9 -10   1      234.35      254.27     82.32 o 
  10 -10   1        6.70       36.79     29.99 o 
 -11  -9   1      116.53       81.92     47.50 o 
 -10  -9   1      778.98      759.39     59.05 o 
  -9  -9   1       88.26      116.35     25.21 o 
  -8  -9   1      409.32      380.24     35.87 o 
  -7  -9   1     1096.32     1077.01     70.19 o 
  -6  -9   1      165.36       80.80     33.39 o 
  -5  -9   1     4964.34     4847.31    136.05 o 
  -4  -9   1     1279.04     1315.64    160.40 o 
  -3  -9   1     1149.72     1085.41     60.60 o 
  -2  -9   1      663.12      750.77     54.91 o 
  -1  -9   1       95.08      116.33     19.38 o 
   0  -9   1      453.92      485.46     26.17 o 
   1  -9   1      152.57      157.75     17.29 o 
   2  -9   1      704.25      685.28     30.39 o 
   3  -9   1       53.51       14.84     34.15 o 
   4  -9   1     1495.76     1512.69     56.05 o 
   5  -9   1     2419.56     2548.01     91.99 o 
   6  -9   1       12.51       31.91     23.48 o 
   7  -9   1     1281.26     1337.03     77.45 o 
   8  -9   1       75.89       69.41     24.84 o 
   9  -9   1      129.31      161.42     31.45 o 
  10  -9   1      326.28      330.36     45.32 o 
 -11  -8   1      606.64      564.49     68.84 o 
 -10  -8   1       31.46       24.78     36.49 o 
  -9  -8   1      539.82      588.02     56.66 o 
  -8  -8   1     1539.70     1557.64     58.12 o 
  -7  -8   1      108.55      116.17     23.84 o 
  -6  -8   1     7428.22     7264.75    183.12 o 
  -5  -8   1       92.84       94.22     28.18 o 
  -4  -8   1     1420.75     1413.55    100.85 o 
  -3  -8   1      162.50      158.39     29.19 o 
  -2  -8   1      421.97      422.48     26.46 o 
  -1  -8   1      416.47      454.03     27.52 o 
   0  -8   1      180.53      193.40     17.69 o 
   1  -8   1     2036.84     1892.32     44.42 o 
   2  -8   1      263.40      284.84     19.95 o 
   3  -8   1     4414.07     4397.91     91.59 o 
   4  -8   1      121.26      131.43     21.68 o 
   5  -8   1      742.84      691.82     39.82 o 
   6  -8   1     2628.25     2818.41     97.81 o 
   7  -8   1      159.41      154.59     27.03 o 
   8  -8   1     1060.88     1065.48     51.32 o 
   9  -8   1      272.50      323.00     35.64 o 
  10  -8   1        7.45       -2.54     22.47 o 
  11  -8   1      152.76      183.80     66.78 o 
 -11  -7   1        1.30      -38.61     46.12 o 
 -10  -7   1      861.23      784.29     70.56 o 
  -9  -7   1      574.29      606.30     57.14 o 
  -8  -7   1     1027.08      891.49     72.63 o 
  -7  -7   1      986.63      955.10     43.51 o 
  -6  -7   1        2.75       10.52     17.15 o 
  -5  -7   1      728.01      744.66     37.60 o 
  -4  -7   1      383.22      473.98     40.37 o 
  -3  -7   1     2340.72     2326.84     53.70 o 
  -2  -7   1       98.52      103.62     15.04 o 
  -1  -7   1     3556.31     3482.16     69.96 o 
   0  -7   1     1396.49     1327.96     48.59 o 
   1  -7   1     2823.60     2887.72     53.32 o 
   2  -7   1     4250.17     4032.39     66.81 o 
   3  -7   1      355.44      421.14     22.14 o 
   4  -7   1     5697.19     5706.46    107.42 o 
   5  -7   1     1439.23     1368.52     41.05 o 
   6  -7   1       51.91       72.14     17.54 o 
   7  -7   1     1199.05     1111.59     59.67 o 
   8  -7   1      173.24      218.95     29.07 o 
   9  -7   1       36.13        3.26     26.89 o 
  10  -7   1      125.61      161.09     56.45 o 
  11  -7   1      172.08      121.16     54.38 o 
 -12  -6   1       77.58      154.89     52.32 o 
 -11  -6   1     1081.09     1183.37     86.74 o 
 -10  -6   1       20.27       45.25     32.36 o 
  -9  -6   1      751.01      868.77     68.84 o 
  -8  -6   1       49.17       47.51     19.64 o 
  -7  -6   1      221.63      189.06     33.69 o 
  -6  -6   1     1331.46     1397.55     46.41 o 
  -5  -6   1     1176.33     1167.73     39.77 o 
  -4  -6   1     2318.52     2323.84     50.02 o 
  -3  -6   1      438.30      409.35     21.79 o 
  -2  -6   1     7133.85     6795.14    105.09 o 
  -1  -6   1     1488.43     1448.94     40.20 o 
   0  -6   1     8346.44     8328.89    123.39 o 
   1  -6   1    10720.67    10328.76    125.10 o 
   2  -6   1        1.23       -4.95      8.05 o 
   3  -6   1     9645.28     9244.90    116.88 o 
   4  -6   1      816.49      757.82     34.80 o 
   5  -6   1      604.04      579.03     27.61 o 
   6  -6   1     3760.12     3727.71     69.76 o 
   7  -6   1      424.71      562.97     54.16 o 
   8  -6   1      321.08      355.02     33.03 o 
   9  -6   1      241.35      226.54     44.28 o 
  10  -6   1       58.42       25.47     43.37 o 
  11  -6   1       97.59       28.91     42.68 o 
 -12  -5   1      380.71      446.09     64.02 o 
 -11  -5   1        6.41       30.98     37.17 o 
 -10  -5   1      735.07      758.36     89.15 o 
  -9  -5   1       25.32       38.55     23.85 o 
  -8  -5   1        2.88        4.57     21.15 o 
  -7  -5   1      364.89      412.92     25.93 o 
  -6  -5   1     1386.43     1316.92     63.77 o 
  -5  -5   1      465.24      423.22     31.28 o 
  -4  -5   1      339.76      347.86     19.85 o 
  -3  -5   1     9050.42     8583.66    121.88 o 
  -2  -5   1      772.66      731.57     25.81 o 
  -1  -5   1    10557.76    10023.84    162.73 o 
   0  -5   1     6157.78     5844.67     90.41 o 
   1  -5   1      151.12      164.29     12.97 o 
   2  -5   1    10357.65     9676.40    116.62 o 
   3  -5   1      412.36      412.66     20.56 o 
   4  -5   1     5962.34     5988.41    103.31 o 
   5  -5   1     2064.61     1966.71     51.05 o 
   6  -5   1      149.97      152.20     20.90 o 
   7  -5   1     1005.53     1022.78     55.45 o 
   8  -5   1      321.72      379.00     31.18 o 
   9  -5   1       17.90       -9.06     24.28 o 
  10  -5   1       40.35       13.08     39.24 o 
  11  -5   1      276.50      290.51     68.15 o 
  12  -5   1       21.09      -37.86     37.86 o 
 -12  -4   1        1.36      -19.96     34.42 o 
 -11  -4   1      352.22      330.44     53.01 o 
 -10  -4   1      552.92      644.35     61.96 o 
  -9  -4   1      514.76      482.25     40.51 o 
  -8  -4   1     1254.50     1305.11     48.40 o 
  -7  -4   1     1817.66     1967.74     54.98 o 
  -6  -4   1       41.32       52.89     16.52 o 
  -5  -4   1     3098.89     3083.31     62.56 o 
  -4  -4   1     7723.20     7273.04    143.07 o 
  -3  -4   1      304.30      322.40     17.25 o 
  -2  -4   1    11450.09    10662.65    140.69 o 
  -1  -4   1     1279.67     1340.27     39.58 o 
   0  -4   1     1041.82      929.70     27.18 o 
   1  -4   1    10820.93    10345.50    136.93 o 
   2  -4   1     3872.94     3867.88     57.25 o 
   3  -4   1     5890.06     5656.75     92.16 o 
   4  -4   1     2991.45     3196.14     66.07 o 
   5  -4   1      681.74      727.93     30.54 o 
   6  -4   1     3204.29     3249.93     70.41 o 
   7  -4   1      626.24      625.67     58.60 o 
   8  -4   1       54.98       67.48     24.55 o 
   9  -4   1      169.18      119.09     44.75 o 
  10  -4   1      763.26      666.38     81.92 o 
  11  -4   1       31.39       23.41     41.99 o 
  12  -4   1      281.15      245.76     68.84 o 
 -12  -3   1      150.10      110.15     44.06 o 
 -11  -3   1      299.13      339.38     51.63 o 
 -10  -3   1       91.81      106.01     37.86 o 
  -9  -3   1     1335.28     1280.78    131.14 o 
  -8  -3   1     3785.28     3956.78    328.03 o 
  -7  -3   1      131.14      149.47     31.66 o 
  -6  -3   1     4438.45     4407.74     70.48 o 
  -5  -3   1     1081.71     1033.51     48.14 o 
  -4  -3   1     5246.59     5090.07     80.31 o 
  -3  -3   1    22299.89    21752.04    276.76 o 
  -2  -3   1      220.79      242.87     15.74 o 
  -1  -3   1     4030.40     3851.19     78.48 o 
   1  -3   1    10785.04    11145.08    169.40 o 
   2  -3   1     4763.56     4427.85     85.17 o 
   3  -3   1     3234.34     3183.90     72.26 o 
   4  -3   1       15.33       18.69     20.91 o 
   5  -3   1     1141.28     1037.59     23.32 o 
   6  -3   1      836.42      762.94     25.57 o 
   7  -3   1       76.92       67.57     19.77 o 
   8  -3   1      423.37      378.58     31.68 o 
   9  -3   1     1371.74     1328.67     61.16 o 
  10  -3   1        2.90       17.21     33.73 o 
  11  -3   1      916.54     1094.57    104.64 o 
  12  -3   1      107.36       54.38     48.19 o 
 -12  -2   1      101.82       99.82     44.06 o 
 -11  -2   1      207.85      172.10     41.99 o 
 -10  -2   1      606.82      570.69     57.14 o 
  -9  -2   1      347.56      375.87     47.50 o 
  -8  -2   1      114.47      140.39     25.28 o 
  -7  -2   1     4718.28     4910.31    229.93 o 
  -6  -2   1      138.16       70.67     19.00 o 
  -5  -2   1     9594.73     9825.91    102.11 o 
  -4  -2   1    13246.64    12723.02    161.54 o 
  -2  -2   1    45660.62    45635.16    864.64 o 
   0  -2   1     3199.09     3214.20     57.56 o 
   2  -2   1     6383.13     6482.04    152.14 o 
   3  -2   1     6990.51     6993.86    141.12 o 
   4  -2   1      968.79     1059.47     19.88 o 
   5  -2   1      461.95      377.68     17.75 o 
   6  -2   1       97.11      107.96     14.96 o 
   7  -2   1     2487.61     2451.05     55.80 o 
   8  -2   1     1189.94     1122.80     47.91 o 
   9  -2   1       59.94       81.54     46.12 o 
  10  -2   1     2651.55     2744.52     83.41 o 
  11  -2   1       93.89       87.66     36.83 o 
 -12  -1   1       79.13       57.14     39.24 o 
 -11  -1   1      599.97      578.95     59.20 o 
 -10  -1   1       14.16       57.83     34.42 o 
  -9  -1   1      896.34      979.60     65.40 o 
  -8  -1   1     1780.72     1975.72     63.89 o 
  -7  -1   1      265.32      312.15     36.58 o 
  -6  -1   1    11112.79    11009.08    199.24 o 
  -5  -1   1     3959.48     3809.27     57.63 o 
  -4  -1   1     6761.26     6809.90     92.59 o 
  -3  -1   1    11406.65    11330.48    255.40 o 
  -2  -1   1     5273.14     5083.19    126.67 o 
  -1  -1   1     7674.85     8113.02    120.91 o 
   0  -1   1    15500.47    16458.42    320.80 o 
   2  -1   1       52.47       46.12     12.39 o 
   3  -1   1      309.54      313.54     17.23 o 
   4  -1   1     7817.39     7738.33     78.59 o 
   5  -1   1      656.53      656.37     26.82 o 
   6  -1   1     8001.18     7706.69    111.88 o 
   7  -1   1     1447.82     1429.35     69.88 o 
   8  -1   1      462.39      421.82     28.98 o 
   9  -1   1     1713.06     1698.00     62.17 o 
  10  -1   1       13.72       74.35     33.73 o 
  12  -1   1      410.87      276.05     46.81 o 
 -12   0   1      210.03      208.59     44.75 o 
 -10   0   1      922.89      961.02     68.15 o 
  -9   0   1     1312.12     1577.83     78.48 o 
  -8   0   1      385.99      410.03     46.81 o 
  -7   0   1     6341.66     6282.61    122.93 o 
  -6   0   1     1944.84     1923.55     54.59 o 
  -5   0   1    10178.67    10371.00    135.62 o 
  -4   0   1    16527.54    17043.53    176.31 o 
  -3   0   1      636.31      769.64     40.62 o 
  -2   0   1    26154.74    27054.38    541.78 o 
   2   0   1     6866.16     6800.08    142.50 o 
   3   0   1     2855.24     2855.03     54.95 o 
   4   0   1     3221.45     3352.89     48.40 o 
   5   0   1    11680.51    11212.14    127.60 o 
   6   0   1       14.83      -11.70     17.90 o 
   7   0   1     6602.81     6457.76    124.28 o 
   8   0   1      929.75      993.73     41.94 o 
   9   0   1       23.15       45.39     20.78 o 
  10   0   1     1916.09     2039.06     92.93 o 
  11   0   1      216.23      333.19     48.19 o 
  12   0   1       75.49       41.30     34.42 o 
  13   0   1       73.74       57.83     41.99 o 
 -11   1   1      625.45      620.25     53.70 o 
 -10   1   1      280.76      245.07     40.62 o 
  -9   1   1      489.56      550.35     93.62 o 
  -8   1   1     2044.06     2048.78     65.48 o 
  -7   1   1       55.16       35.86     17.02 o 
  -6   1   1     6533.59     6710.26    119.68 o 
  -5   1   1    11765.73    11840.87    152.74 o 
  -4   1   1       22.88       47.77     15.18 o 
  -3   1   1    10167.25    10697.27    142.92 o 
  -2   1   1    15108.76    15517.37    317.36 o 
   2   1   1      569.96      634.72     17.41 o 
   3   1   1     1452.82     1299.51     81.92 o 
   4   1   1    15937.84    15049.49    186.07 o 
   5   1   1       27.92       27.42     12.32 o 
   6   1   1    14970.17    14353.17    235.30 o 
   7   1   1      782.48      726.13     33.55 o 
   8   1   1     1206.08     1149.76     48.39 o 
   9   1   1     1689.15     1626.64     60.94 o 
  10   1   1        1.94      -17.21     25.47 o 
  11   1   1      607.18      585.83     58.51 o 
  12   1   1      130.12      109.46     40.62 o 
  13   1   1       30.19       14.46     39.93 o 
 -10   2   1      803.64      821.27     86.05 o 
  -9   2   1     1217.55     1294.20     64.02 o 
  -8   2   1       63.46       91.07     34.42 o 
  -7   2   1     3154.68     3075.37     75.19 o 
  -6   2   1      358.05      410.88     30.69 o 
  -5   2   1     2159.42     2075.83     44.39 o 
  -4   2   1       24.60       75.19     10.98 o 
  -3   2   1     2515.77     2517.39     60.97 o 
  -2   2   1    11334.47    11824.07    255.40 o 
  -1   2   1    12457.17    12582.01    260.91 o 
   0   2   1    11310.16    12204.07    246.45 o 
   1   2   1    15626.68    16301.47    335.94 o 
   2   2   1    26986.88    27002.75    548.66 o 
   3   2   1     5412.63     5297.29    139.75 o 
   4   2   1      819.57      695.48     26.17 o 
   5   2   1    11123.55    10535.04    121.23 o 
   6   2   1      426.08      429.91     23.75 o 
   7   2   1     6081.50     6002.40    117.77 o 
   8   2   1     1709.76     1679.52     50.23 o 
   9   2   1        8.21       31.83     23.98 o 
  10   2   1      493.51      652.61     58.51 o 
  11   2   1      269.54      343.51     48.19 o 
  12   2   1        0.11        2.07     33.04 o 
  13   2   1      221.60      121.85     46.12 o 
 -11   3   1      408.82      384.13     74.35 o 
 -10   3   1      487.31      424.06     69.53 o 
  -9   3   1       39.18       17.90     33.73 o 
  -8   3   1     1114.41      992.59     55.08 o 
  -7   3   1       92.54      126.67     37.17 o 
  -6   3   1      406.18      487.05     30.58 o 
  -5   3   1      166.37      186.96     20.67 o 
  -4   3   1     9498.17     9197.18    164.88 o 
  -3   3   1      793.93      876.15     36.83 o 
  -2   3   1     7051.97     7265.08    126.28 o 
  -1   3   1     4098.05     3965.91    106.01 o 
   0   3   1     4113.62     4037.49     70.82 o 
   1   3   1    49539.83    49732.18    541.73 o 
   2   3   1     1836.50     1928.14     80.89 o 
   3   3   1     7771.91     7457.26    140.78 o 
   4   3   1    11507.83    11484.92    159.64 o 
   5   3   1      290.62      344.78     21.44 o 
   6   3   1    10848.88    10405.07    124.92 o 
   7   3   1      323.31      338.77     25.29 o 
   8   3   1        1.02       17.06     17.25 o 
   9   3   1      548.75      657.03     66.09 o 
  10   3   1      355.00      318.73     46.81 o 
  11   3   1       92.95       -4.82     33.04 o 
  12   3   1      191.65      196.88     48.19 o 
  13   3   1      220.67       95.00     46.12 o 
 -11   4   1      230.43      187.93     57.83 o 
 -10   4   1      437.61      458.48     74.35 o 
  -9   4   1      153.62      164.53     51.63 o 
  -8   4   1      131.94       89.98     26.75 o 
  -7   4   1        3.67        2.79     15.08 o 
  -6   4   1     1129.78     1150.60     46.34 o 
  -5   4   1     3303.24     3357.60     57.24 o 
  -4   4   1     4808.85     4962.05    110.15 o 
  -3   4   1    14299.97    13514.11    309.09 o 
  -2   4   1     2744.39     2474.96     62.05 o 
  -1   4   1     1171.86     1188.79     33.41 o 
   0   4   1     2555.09     2415.71     52.81 o 
   1   4   1       68.59       81.25     10.71 o 
   2   4   1    30708.08    29862.88    348.90 o 
   3   4   1    12558.19    12714.81    211.98 o 
   4   4   1     1534.68     1836.41     58.89 o 
   5   4   1     2687.30     2584.86     61.20 o 
   6   4   1      913.08     1035.83     35.99 o 
   7   4   1      548.05      546.59     30.56 o 
   8   4   1      298.99      313.72     27.85 o 
   9   4   1      608.19      638.84     55.76 o 
  10   4   1       13.83        6.88     32.36 o 
  11   4   1      718.09      754.49     66.78 o 
  12   4   1       63.52       37.86     37.86 o 
 -12   5   1        8.97       15.83     46.12 o 
 -11   5   1      272.48      243.70     68.84 o 
 -10   5   1      144.89      346.27     69.53 o 
  -9   5   1       39.75       44.75     38.55 o 
  -8   5   1        3.89        3.21     20.17 o 
  -7   5   1     1321.24     1282.59     48.49 o 
  -6   5   1      240.41      269.62     24.51 o 
  -5   5   1      758.42      778.12     28.82 o 
  -4   5   1     6660.39     6602.34    108.99 o 
  -3   5   1      883.79      964.10     41.11 o 
  -2   5   1    10380.55    10133.82    142.28 o 
  -1   5   1     6520.82     6498.27     82.58 o 
   0   5   1      650.17      701.91     24.76 o 
   1   5   1    13724.38    13223.94    142.23 o 
   2   5   1     1241.07     1190.48     30.50 o 
   3   5   1     5702.63     5511.25    119.78 o 
   4   5   1      266.23      163.18     22.86 o 
   5   5   1     1112.36     1176.17     80.54 o 
   6   5   1      117.20       81.17     15.09 o 
   7   5   1      432.13      470.82     29.47 o 
   8   5   1      291.78      281.33     30.43 o 
   9   5   1        7.01      -17.24     19.71 o 
  10   5   1     1311.33     1376.12     81.23 o 
  11   5   1      158.89      113.59     41.30 o 
  12   5   1      230.79      210.65     48.88 o 
 -11   6   1      133.02      123.22     52.32 o 
 -10   6   1      125.06      125.98     53.70 o 
  -9   6   1      643.27      547.39     53.17 o 
  -8   6   1     1409.92     1534.33     55.19 o 
  -7   6   1       42.74        0.41     15.89 o 
  -6   6   1     1854.43     1778.34     52.76 o 
  -5   6   1     3948.45     3903.20     76.96 o 
  -4   6   1      471.15      491.59     28.99 o 
  -3   6   1     8721.94     8460.85    131.65 o 
  -2   6   1      717.61      622.88     37.51 o 
  -1   6   1     2761.08     2539.23     45.37 o 
   0   6   1     5959.82     5909.79     79.58 o 
   1   6   1     1959.38     2066.71     47.03 o 
   2   6   1    10575.30    10081.54    115.86 o 
   3   6   1     3673.99     3760.56     91.63 o 
   4   6   1       11.03       21.49     16.68 o 
   5   6   1      674.64      709.40     72.97 o 
   6   6   1     1862.95     1885.22     50.12 o 
   7   6   1      804.17      824.76     34.18 o 
   8   6   1      114.54      109.17     25.14 o 
   9   6   1     1330.42     1257.46     90.18 o 
  10   6   1      177.21      197.74     29.94 o 
  11   6   1      896.06      914.98     59.33 o 
  12   6   1      498.47      527.32     66.09 o 
 -11   7   1       29.91       53.01     49.57 o 
 -10   7   1      296.13      346.96     72.28 o 
  -9   7   1      422.35      509.09     40.07 o 
  -8   7   1        1.33      -12.34     18.47 o 
  -7   7   1     1222.13     1242.61     62.15 o 
  -6   7   1      349.71      429.23     41.11 o 
  -5   7   1      309.48      304.10     34.29 o 
  -4   7   1     5413.19     5304.72    125.81 o 
  -3   7   1     1594.34     1595.07     59.59 o 
  -2   7   1     6639.38     6385.45     89.34 o 
  -1   7   1     1137.00     1083.70     38.17 o 
   0   7   1      293.44      331.61     18.78 o 
   1   7   1     6471.03     6554.53     85.85 o 
   2   7   1      472.41      473.37     20.87 o 
   3   7   1     1341.98     1376.39     56.71 o 
   4   7   1      332.94      442.78     38.42 o 
   5   7   1     5090.39     4953.83    124.61 o 
   6   7   1     1672.82     1754.11     72.45 o 
   7   7   1      318.95      346.88     31.46 o 
   8   7   1      718.54      775.34     40.08 o 
   9   7   1      220.46      189.28     32.33 o 
  10   7   1     1423.00     1429.03    114.96 o 
  11   7   1      539.25      606.94     96.72 o 
  12   7   1        2.80       29.60     40.62 o 
 -11   8   1      156.27       75.04     51.63 o 
 -10   8   1       69.62       19.28     39.24 o 
  -9   8   1       46.33       41.73     24.17 o 
  -8   8   1     1952.76     2160.18     93.61 o 
  -7   8   1      285.91      239.48     39.17 o 
  -6   8   1     1194.27     1061.37    110.49 o 
  -5   8   1      495.62      512.08     91.21 o 
  -4   8   1        8.41       30.13     24.44 o 
  -3   8   1     4170.48     4067.33     86.23 o 
  -2   8   1      989.70     1020.07     31.65 o 
  -1   8   1     1499.65     1575.78     45.31 o 
   0   8   1     6091.96     6220.57    104.90 o 
   1   8   1     3593.77     3742.96     59.16 o 
   2   8   1       71.39       83.64     11.82 o 
   3   8   1      297.30      267.10     31.15 o 
   4   8   1     1702.84     1905.76     94.31 o 
   5   8   1       58.72       77.32     27.01 o 
   6   8   1     6124.98     6207.01    154.06 o 
   7   8   1     1515.60     1504.87     74.22 o 
   8   8   1       71.58       24.52     23.47 o 
   9   8   1     1310.33     1362.63     74.22 o 
  10   8   1      311.51      326.60     39.01 o 
  11   8   1      482.33      456.41     93.28 o 
  12   8   1      188.02      188.62     53.01 o 
 -10   9   1      134.03       94.10     34.03 o 
  -9   9   1      617.21      553.80    119.09 o 
  -8   9   1       35.87       12.83     29.95 o 
  -7   9   1     1285.84     1285.39     86.74 o 
  -6   9   1      339.45      317.56     47.16 o 
  -5   9   1      932.09     1078.51     63.72 o 
  -4   9   1     3273.60     3251.36     81.47 o 
  -3   9   1      789.34      795.83     39.71 o 
  -2   9   1     1429.92     1481.96     52.94 o 
  -1   9   1      573.04      582.43     27.52 o 
   0   9   1     1298.95     1433.96     39.45 o 
   1   9   1      391.32      417.03     20.53 o 
   2   9   1     2886.30     2663.21     96.00 o 
   3   9   1     1130.90     1048.30     56.93 o 
   4   9   1        2.00       18.54     21.35 o 
   5   9   1     5804.51     5785.06    147.98 o 
   6   9   1     1333.00     1319.51     70.05 o 
   7   9   1     1004.20      974.83     65.95 o 
   8   9   1      935.24      919.17     55.05 o 
   9   9   1      280.11      294.84     53.11 o 
  10   9   1      765.47      761.42     47.84 o 
  11   9   1      382.31      278.80     53.70 o 
 -10  10   1      120.84      111.68    107.39 o 
  -9  10   1        2.45      -16.73     29.93 o 
  -8  10   1      589.12      730.77     64.50 o 
  -7  10   1      157.18      124.61     46.81 o 
  -6  10   1      206.08      233.98     55.07 o 
  -5  10   1     1283.10     1296.01     68.63 o 
  -4  10   1     1299.48     1259.90     64.23 o 
  -3  10   1      735.58      763.42     65.55 o 
  -2  10   1      414.49      379.61     40.47 o 
  -1  10   1      400.10      410.56     26.03 o 
   0  10   1       78.12       91.86     15.79 o 
   1  10   1     3853.93     3949.72    168.34 o 
   2  10   1     1166.74     1170.36     90.53 o 
   3  10   1       64.80       56.03     25.09 o 
   4  10   1     2271.00     2308.80    296.70 o 
   5  10   1      520.98      555.99     50.38 o 
   6  10   1     4246.54     4522.10    136.27 o 
   7  10   1     1275.93     1487.77    166.25 o 
   8  10   1       20.44       41.96     31.59 o 
   9  10   1      610.40      526.31     49.06 o 
  10  10   1      254.65      224.88     50.17 o 
  11  10   1       67.35       52.32     41.30 o 
  -9  11   1      167.31      206.38     48.99 o 
  -8  11   1       53.71       92.44     37.33 o 
  -7  11   1      278.35      310.10     48.92 o 
  -6  11   1      154.08      171.07     37.51 o 
  -5  11   1      175.91      116.57     31.11 o 
  -4  11   1        6.12       21.83     26.85 o 
  -3  11   1      539.35      580.71     47.37 o 
  -2  11   1       93.69       70.21     24.77 o 
  -1  11   1        8.74      -12.42     12.42 o 
   0  11   1     1676.71     1814.69     60.91 o 
   1  11   1      481.05      481.64     53.81 o 
   2  11   1     2736.58     2626.44     95.01 o 
   3  11   1      871.94      879.85     59.85 o 
   4  11   1        4.97        0.87     23.84 o 
   5  11   1     3050.95     2900.22    108.43 o 
   6  11   1      535.35      496.34     54.46 o 
   7  11   1      864.25      816.16     67.66 o 
   8  11   1      707.60      649.40     63.46 o 
   9  11   1      213.71      250.60     48.02 o 
  10  11   1       85.36      123.83     50.37 o 
  -8  12   1      160.43      126.74     43.00 o 
  -7  12   1       87.30       27.05     39.93 o 
  -6  12   1        6.51       48.61     30.56 o 
  -5  12   1      199.54      203.16     40.39 o 
  -4  12   1      408.02      456.08     48.19 o 
  -3  12   1       25.17       62.90     29.60 o 
  -2  12   1      132.62      156.39     31.26 o 
  -1  12   1      882.14      955.06     46.47 o 
   0  12   1       27.17       17.15     18.88 o 
   1  12   1     2366.14     2483.75     72.53 o 
   2  12   1     1138.34     1190.58    103.61 o 
   3  12   1     1287.90     1257.32     71.55 o 
   4  12   1     4507.31     4420.36    138.15 o 
   5  12   1      230.75      248.48     57.14 o 
   6  12   1      836.42      661.64    160.40 o 
   7  12   1      368.43      386.73     59.89 o 
   8  12   1       20.11      -16.30     30.43 o 
   9  12   1      126.77       78.70     34.65 o 
  10  12   1      130.34      173.65     57.34 o 
  -8  13   1       52.97       24.78     43.37 o 
  -7  13   1        2.11        3.61     29.50 o 
  -6  13   1       85.11      104.35     37.38 o 
  -5  13   1      270.32      244.54     43.82 o 
  -4  13   1        2.53        6.20     23.65 o 
  -3  13   1      627.23      611.91     52.29 o 
  -2  13   1      520.23      561.05     74.35 o 
  -1  13   1       36.61       28.91     35.80 o 
   0  13   1      580.24      587.29     53.43 o 
   1  13   1      341.75      354.44     34.74 o 
   2  13   1     1215.18     1423.91    125.29 o 
   3  13   1     1839.76     1973.36     92.25 o 
   4  13   1      688.77      782.75     79.86 o 
   5  13   1      279.00      255.24     68.50 o 
   6  13   1      231.73      246.33     48.02 o 
   7  13   1       12.73       29.92     36.76 o 
   8  13   1       81.36      101.53     44.89 o 
   9  13   1      222.05      213.06     56.47 o 
  -7  14   1      117.49       29.60     47.50 o 
  -6  14   1      140.28      157.48     43.60 o 
  -5  14   1       20.55       -0.09     29.29 o 
  -4  14   1      649.01      667.67     61.19 o 
  -3  14   1      102.54      102.82     32.53 o 
  -2  14   1      174.29      221.34     45.96 o 
  -1  14   1      690.19      799.80    164.53 o 
   0  14   1       17.42       13.22     28.78 o 
   1  14   1     1608.48     1764.39    136.99 o 
   2  14   1      238.40      199.99     42.18 o 
   3  14   1        6.82       46.37     32.04 o 
   4  14   1       72.65      104.81     37.44 o 
   5  14   1       52.52       41.23     39.20 o 
   6  14   1        0.98      -12.95     33.42 o 
   7  14   1       59.43       68.65     41.03 o 
   8  14   1      245.12      291.69     61.77 o 
  -5  15   1      258.15      316.56     52.93 o 
  -4  15   1        2.64       -0.42     29.91 o 
  -3  15   1      422.10      397.90     74.35 o 
  -2  15   1      458.03      341.45     69.53 o 
  -1  15   1        5.06       -2.15     32.92 o 
   0  15   1      220.75      308.24     48.62 o 
   1  15   1       53.64       44.06     59.89 o 
   2  15   1      183.96      238.57     46.36 o 
   3  15   1      237.18      338.94     55.57 o 
   4  15   1       58.87        7.49     32.54 o 
   5  15   1       20.52       98.85     42.43 o 
   6  15   1      136.99       57.04    116.00 o 
   7  15   1      120.31      148.66     55.88 o 
  -4  16   1      241.57      249.89     79.86 o 
  -3  16   1      169.50       46.12     63.33 o 
  -2  16   1       95.60       76.41     59.20 o 
  -1  16   1      372.63      376.56     92.25 o 
   0  16   1       71.50       59.89     69.53 o 
   1  16   1      139.14      130.11     72.97 o 
   2  16   1       45.39      -15.83     57.83 o 
   3  16   1       80.92      132.86     45.82 o 
   4  16   1        3.29       66.01     41.01 o 
   5  16   1      208.69      163.90     86.74 o 
   6  16   1       14.97      -31.09     44.22 o 
  -2  17   1      143.22       65.40     64.02 o 
  -1  17   1       10.24       53.70     62.65 o 
   0  17   1       68.74      103.95     77.79 o 
   1  17   1      114.54      102.57     75.04 o 
   2  17   1       17.57      -36.49     61.27 o 
   3  17   1       48.46       15.14     68.15 o 
   4  17   1       99.41      159.02     86.05 o 
  -2 -17   2      228.81       99.13     79.86 o 
  -1 -17   2      187.99      278.80     95.69 o 
   0 -17   2        9.05      -17.90     74.35 o 
   1 -17   2       86.46       41.30     73.66 o 
  -5 -16   2      426.09      595.47    110.15 o 
  -4 -16   2       15.69      -39.30     39.30 o 
  -3 -16   2      306.86      275.20     57.06 o 
  -2 -16   2       90.70       90.87     69.53 o 
  -1 -16   2      208.18      243.01     89.49 o 
   0 -16   2      430.63      470.18    100.51 o 
   1 -16   2       51.78       89.49     76.41 o 
   2 -16   2       53.55       22.56     82.95 o 
   3 -16   2       39.08       15.67     43.03 o 
  -6 -15   2      230.09      314.37    190.00 o 
  -5 -15   2       30.84       17.61     40.96 o 
  -4 -15   2      229.85      296.87     56.23 o 
  -3 -15   2       22.06       28.88     49.22 o 
  -2 -15   2      273.19      296.87     53.51 o 
  -1 -15   2      165.79      194.82     79.17 o 
   0 -15   2       34.73       41.36     36.07 o 
   1 -15   2       94.72      102.41     42.98 o 
   2 -15   2       51.07       34.19     38.33 o 
   3 -15   2       35.77       62.28     39.89 o 
   4 -15   2        2.48      -21.34     52.32 o 
   5 -15   2      156.64      180.55     45.75 o 
  -7 -14   2       40.86       53.39     48.42 o 
  -6 -14   2      222.11      240.30     64.37 o 
  -5 -14   2      598.93      511.85     65.74 o 
  -4 -14   2       43.66       32.23     82.95 o 
  -3 -14   2      842.56      728.07     91.56 o 
  -2 -14   2      119.71      153.40     41.50 o 
  -1 -14   2       14.67      -25.72     28.44 o 
   0 -14   2      291.12      374.33    144.57 o 
   1 -14   2      953.83      960.37     72.11 o 
   2 -14   2      146.54      237.20     47.23 o 
   3 -14   2      138.18      151.09     41.99 o 
   4 -14   2      157.37      122.80     42.66 o 
   5 -14   2       33.37      -10.59     29.61 o 
   6 -14   2      184.83       77.25     38.35 o 
   7 -14   2      134.01      116.34     56.45 o 
  -8 -13   2       10.92       53.98     45.82 o 
  -7 -13   2      542.46      556.61     77.45 o 
  -6 -13   2      210.09      184.54     46.06 o 
  -5 -13   2       20.71       84.11     38.71 o 
  -4 -13   2      621.16      591.28    104.98 o 
  -3 -13   2      754.44      803.22     68.90 o 
  -2 -13   2        3.49       38.85     36.49 o 
  -1 -13   2       34.89       59.06     24.08 o 
   0 -13   2     1013.57     1031.05     56.10 o 
   1 -13   2        0.02      -23.54     23.54 o 
   2 -13   2      785.32      882.47     74.69 o 
   3 -13   2      217.45      294.17     58.86 o 
   4 -13   2      158.54      250.73     48.88 o 
   5 -13   2      153.43       96.20     67.12 o 
   6 -13   2      263.34      276.16     47.95 o 
   7 -13   2       95.20       49.03     34.84 o 
   8 -13   2      168.30       24.09     47.50 o 
  -9 -12   2        0.47       58.11     46.39 o 
  -8 -12   2      421.60      371.02     59.02 o 
  -7 -12   2       42.82       39.53     34.52 o 
  -6 -12   2      224.58      225.10     47.22 o 
  -5 -12   2      224.32      259.99     81.23 o 
  -4 -12   2      483.70      447.18    103.26 o 
  -3 -12   2      130.43      179.07     54.73 o 
  -2 -12   2      282.25      231.63     42.42 o 
  -1 -12   2      551.90      534.86     61.83 o 
   0 -12   2      180.93      173.62     28.65 o 
   1 -12   2      711.66      691.52     55.77 o 
   2 -12   2      375.80      620.15     69.18 o 
   3 -12   2       22.60       14.46     35.11 o 
   4 -12   2      676.83      768.57     58.85 o 
   5 -12   2        7.22       25.24     22.80 o 
   6 -12   2      374.61      353.76     81.92 o 
   7 -12   2      264.60      297.61     48.19 o 
   8 -12   2        1.14      -21.89     29.76 o 
  -9 -11   2      378.74      408.91     46.08 o 
  -8 -11   2       32.06       -5.41     31.42 o 
  -7 -11   2      271.38      249.94     50.94 o 
  -6 -11   2       22.80       48.88     32.60 o 
  -5 -11   2       85.75       42.26     30.56 o 
  -4 -11   2       92.65       62.70     33.09 o 
  -3 -11   2     1672.73     1687.92     83.24 o 
  -2 -11   2       11.03       -9.05     29.60 o 
  -1 -11   2       20.48        8.14     18.01 o 
   0 -11   2     1021.05      983.30     46.74 o 
   1 -11   2      865.25      911.74     46.39 o 
   2 -11   2      977.15      978.24     48.35 o 
   3 -11   2     2516.50     2623.34    124.57 o 
   4 -11   2        1.08        3.65     19.23 o 
   5 -11   2     2673.85     2789.72    103.18 o 
   6 -11   2      547.09      558.40    102.57 o 
   7 -11   2       88.66       60.41     85.71 o 
   8 -11   2      158.19      181.01     44.28 o 
   9 -11   2       94.59      129.34     33.93 o 
 -10 -10   2      295.46      284.73     46.19 o 
  -9 -10   2       44.77       47.71     27.55 o 
  -8 -10   2      612.97      619.57     44.73 o 
  -7 -10   2      776.68      749.59     64.43 o 
  -6 -10   2       67.60       18.39     65.74 o 
  -5 -10   2      438.33      484.09     51.35 o 
  -4 -10   2     1792.84     1789.57    130.11 o 
  -3 -10   2      294.32      294.65     40.54 o 
  -2 -10   2      170.23      171.37     35.01 o 
  -1 -10   2     2336.97     2354.24     66.58 o 
   0 -10   2      438.48      399.81     42.64 o 
   1 -10   2     3824.44     3723.24    104.13 o 
   2 -10   2     1485.78     1467.86     52.62 o 
   3 -10   2      218.62      233.23     27.66 o 
   4 -10   2     3395.03     3371.92    125.98 o 
   5 -10   2     1811.61     1786.05     78.59 o 
   6 -10   2      141.75      188.66     44.40 o 
   7 -10   2      150.13      136.51     36.69 o 
   8 -10   2       13.12       19.60     21.61 o 
   9 -10   2       71.94       99.28     29.76 o 
  10 -10   2      113.11       98.81     33.55 o 
 -10  -9   2        0.04       84.67     45.43 o 
  -9  -9   2      138.08      146.34     35.56 o 
  -8  -9   2     1118.77     1089.04     53.74 o 
  -7  -9   2       22.83       32.92     22.07 o 
  -6  -9   2       56.23       62.43     22.27 o 
  -5  -9   2      211.07      193.27     36.20 o 
  -4  -9   2      217.16      221.19     37.86 o 
  -3  -9   2     2337.20     2296.14     87.12 o 
  -2  -9   2     4038.83     3944.43    114.73 o 
  -1  -9   2      283.44      230.43     23.94 o 
   0  -9   2     4920.86     4812.99     79.66 o 
   1  -9   2     1259.90     1287.09     38.93 o 
   2  -9   2     2430.80     2381.07     90.32 o 
   3  -9   2     1214.86     1181.18     47.21 o 
   4  -9   2        7.24       26.31     17.74 o 
   5  -9   2      313.19      292.29     37.93 o 
   6  -9   2      354.81      431.34     65.05 o 
   7  -9   2       86.89      133.40     27.35 o 
   8  -9   2        6.52      -14.86     24.60 o 
   9  -9   2      183.50      177.33     52.83 o 
  10  -9   2       38.52       50.41     31.60 o 
 -11  -8   2        8.84       26.16     42.68 o 
 -10  -8   2      158.37      124.60     46.81 o 
  -9  -8   2      563.06      554.58     49.21 o 
  -8  -8   2      196.10      149.63     27.86 o 
  -7  -8   2      516.55      483.39     35.64 o 
  -6  -8   2     1643.00     1589.86     54.93 o 
  -5  -8   2      507.74      519.83     33.31 o 
  -4  -8   2     8359.57     8235.04    181.79 o 
  -3  -8   2      592.76      600.49     53.70 o 
  -2  -8   2     6061.80     6143.37    108.46 o 
  -1  -8   2     8602.92     8700.81    139.24 o 
   0  -8   2      144.68      137.52     17.24 o 
   1  -8   2     6545.99     6194.86     92.65 o 
   2  -8   2     2240.98     2270.23     50.79 o 
   3  -8   2       20.27       20.52     23.50 o 
   4  -8   2     1684.73     1746.27     56.52 o 
   5  -8   2      571.80      619.74     31.52 o 
   6  -8   2      109.52      134.08     23.31 o 
   7  -8   2      209.45      181.19     27.38 o 
   8  -8   2      791.65      700.72     43.95 o 
   9  -8   2        3.56      -20.01     20.01 o 
  10  -8   2      179.53      195.47     33.42 o 
  11  -8   2      137.04      159.02     64.71 o 
 -11  -7   2      271.08      181.96     41.02 o 
 -10  -7   2       57.24       42.08     29.77 o 
  -9  -7   2        7.92        0.19     24.90 o 
  -8  -7   2      609.47      624.48     47.76 o 
  -7  -7   2     2411.21     2416.38     67.33 o 
  -6  -7   2       15.64       15.40     17.24 o 
  -5  -7   2     9308.44     9229.22    144.02 o 
  -4  -7   2     1290.70     1321.03     43.61 o 
  -3  -7   2     3127.99     3158.70     67.42 o 
  -2  -7   2     7239.61     7013.13    114.83 o 
  -1  -7   2      115.60      113.00     17.10 o 
   0  -7   2     8476.40     8154.47    107.41 o 
   1  -7   2     1680.27     1719.54     40.54 o 
   2  -7   2      728.71      698.29     31.40 o 
   3  -7   2      248.44      287.28     19.74 o 
   4  -7   2      220.00      210.86     29.21 o 
   5  -7   2       62.40       69.66     16.61 o 
   6  -7   2      543.92      546.38     38.25 o 
   7  -7   2     1275.27     1301.71     44.49 o 
   8  -7   2       42.83       34.52     21.45 o 
   9  -7   2      469.94      472.25     72.53 o 
  10  -7   2      121.85       43.37     41.99 o 
  11  -7   2       22.45       13.08     43.37 o 
 -11  -6   2       14.02       56.45     41.99 o 
 -10  -6   2        7.87       39.71     33.73 o 
  -9  -6   2     1303.88     1296.27     81.23 o 
  -8  -6   2      848.65      803.81     48.29 o 
  -7  -6   2     1481.85     1585.94     53.27 o 
  -6  -6   2     5222.89     5342.00    114.71 o 
  -5  -6   2       82.79       50.06     16.53 o 
  -4  -6   2     2624.31     2497.64     57.53 o 
  -3  -6   2      491.66      491.35     24.90 o 
  -2  -6   2     1033.75     1004.50     34.05 o 
  -1  -6   2     5005.43     4832.70     85.09 o 
   0  -6   2     4170.30     4206.95     77.68 o 
   1  -6   2     1486.89     1491.38     35.57 o 
   2  -6   2      762.11      812.04     27.46 o 
   3  -6   2     1911.49     1807.28     43.72 o 
   4  -6   2       70.08       76.28     11.37 o 
   5  -6   2     1633.25     1640.07     43.06 o 
   6  -6   2      675.85      718.12     32.56 o 
   7  -6   2      631.96      639.29     35.87 o 
   8  -6   2     3692.11     3675.97     86.39 o 
   9  -6   2      330.03      300.30     32.61 o 
  10  -6   2      214.67      271.92     64.71 o 
  11  -6   2      220.14      326.30     72.97 o 
  12  -6   2        3.12       11.70     50.94 o 
 -12  -5   2       40.29        0.69     39.93 o 
 -11  -5   2      106.13      103.26     45.43 o 
 -10  -5   2     2156.46     2160.59     84.15 o 
  -9  -5   2        0.26      -21.34     32.36 o 
  -8  -5   2     2515.79     2548.39     85.36 o 
  -7  -5   2     1506.70     1546.68     50.80 o 
  -6  -5   2      277.76      317.45     40.43 o 
  -5  -5   2     9198.03     8932.63    134.57 o 
  -4  -5   2      605.54      567.43     31.68 o 
  -3  -5   2     1438.09     1413.38     40.06 o 
  -2  -5   2     1279.43     1257.11     35.72 o 
  -1  -5   2     1973.57     1883.52     44.66 o 
   0  -5   2     3848.87     3997.39     71.68 o 
   1  -5   2     3356.92     3333.54     53.93 o 
   2  -5   2     4135.18     4041.81     62.56 o 
   3  -5   2       42.73       48.79     10.78 o 
   4  -5   2     7175.73     6968.84     81.39 o 
   5  -5   2      824.16      864.99     31.90 o 
   6  -5   2     1188.23     1146.43     37.86 o 
   7  -5   2     5514.58     5404.69     89.56 o 
   8  -5   2      150.28      157.44     24.48 o 
   9  -5   2      902.64      982.18     63.77 o 
  10  -5   2      253.59      367.61     70.22 o 
  11  -5   2       15.28      -15.83     37.17 o 
  12  -5   2      276.70      286.38     75.72 o 
 -12  -4   2      385.25      313.91     57.14 o 
 -11  -4   2      519.17      529.38     62.65 o 
 -10  -4   2      123.62       67.46     39.93 o 
  -9  -4   2     3414.46     3276.82    125.98 o 
  -8  -4   2      805.46      854.31     63.33 o 
  -7  -4   2      916.24      970.09     35.38 o 
  -6  -4   2     2927.53     3051.10     67.25 o 
  -5  -4   2     1088.92     1152.75     55.73 o 
  -4  -4   2     2361.42     2407.17     52.69 o 
  -3  -4   2     6005.58     6154.83     94.00 o 
  -2  -4   2     1002.39      987.77     35.35 o 
  -1  -4   2       41.97       66.19     11.69 o 
   0  -4   2    10184.16    10435.26    140.74 o 
   1  -4   2      133.61      102.38     13.19 o 
   2  -4   2       43.25       55.04     10.16 o 
   3  -4   2    12004.83    11589.07    134.95 o 
   4  -4   2     4558.85     4519.94     57.86 o 
   5  -4   2     3436.47     3227.80     57.94 o 
   6  -4   2     3971.54     3942.57     80.30 o 
   7  -4   2       10.36       -6.95     10.56 o 
   8  -4   2     4176.60     4024.18     86.14 o 
   9  -4   2      699.51      735.91     79.17 o 
  10  -4   2      247.93      316.67     65.40 o 
  11  -4   2      206.90      293.26     68.84 o 
  12  -4   2       80.69       75.72     50.94 o 
 -12  -3   2       95.84       96.38     42.68 o 
 -11  -3   2      245.00      229.93     46.81 o 
 -10  -3   2     1859.65     1833.23     94.31 o 
  -9  -3   2      264.13      344.20     49.57 o 
  -8  -3   2     1323.80     1479.30     61.67 o 
  -7  -3   2     1028.64      996.68     55.04 o 
  -6  -3   2      104.76      100.72     26.56 o 
  -5  -3   2     1455.59     1471.05     40.70 o 
  -4  -3   2     6012.95     6077.48     93.69 o 
  -3  -3   2      825.62      832.84     26.37 o 
  -2  -3   2      247.25      254.72     15.44 o 
  -1  -3   2     4212.77     4453.52    155.58 o 
   0  -3   2      492.72      556.81     26.28 o 
   1  -3   2     2089.52     2099.09     50.82 o 
   2  -3   2    28023.27    26899.46    275.60 o 
   3  -3   2      579.67      650.92     32.09 o 
   4  -3   2     9235.61     8534.30     81.00 o 
   5  -3   2     1166.17     1060.47     25.59 o 
   6  -3   2     1547.55     1474.48     32.30 o 
   7  -3   2     4509.53     4472.50     64.03 o 
   8  -3   2     1403.11     1442.16     47.09 o 
   9  -3   2     1061.96     1072.73     75.01 o 
  10  -3   2      860.29      945.32     93.97 o 
  11  -3   2       57.70       53.01     44.75 o 
  12  -3   2      116.30      158.33     63.33 o 
 -12  -2   2      144.81      244.38     48.88 o 
 -11  -2   2      625.15      515.62     57.83 o 
 -10  -2   2      108.81       62.65     36.49 o 
  -9  -2   2     2248.66     2226.31     98.44 o 
  -8  -2   2     1081.65     1142.39     53.26 o 
  -7  -2   2      212.81      198.55     27.08 o 
  -6  -2   2     1939.98     2096.96     42.15 o 
  -5  -2   2     3741.96     4071.16     61.55 o 
  -4  -2   2        0.35       -8.23     10.43 o 
  -3  -2   2     7865.27     8076.39    205.83 o 
  -2  -2   2    12142.69    11720.81    241.63 o 
   0  -2   2    23885.56    24616.04    348.99 o 
   1  -2   2    19242.82    19322.19    278.82 o 
   2  -2   2     3135.41     2884.91     58.32 o 
   3  -2   2    22893.53    21150.70    220.61 o 
   4  -2   2      120.15       82.84     11.44 o 
   5  -2   2    12495.86    12503.64    124.89 o 
   6  -2   2     3992.82     4040.99     71.85 o 
   7  -2   2      228.02      224.34     18.44 o 
   8  -2   2     1162.73     1231.68     48.54 o 
   9  -2   2     1092.16     1058.11     50.86 o 
  10  -2   2        4.60       -9.01     20.78 o 
  11  -2   2      223.42      225.80     60.58 o 
 -12  -1   2       94.71       32.36     38.55 o 
 -11  -1   2       70.49      130.80     39.24 o 
 -10  -1   2      989.05      929.35     66.78 o 
  -9  -1   2      560.17      505.29     52.32 o 
  -8  -1   2      302.60      338.01     42.68 o 
  -7  -1   2     1262.23     1306.04     42.63 o 
  -6  -1   2     1606.98     1642.61     41.43 o 
  -5  -1   2      652.60      642.15     23.50 o 
  -4  -1   2     5591.92     5458.12     81.93 o 
  -3  -1   2     3059.58     2911.96     97.07 o 
  -2  -1   2     1268.69     1260.32     45.78 o 
  -1  -1   2    25263.10    26010.33    752.08 o 
   0  -1   2     6448.89     6403.22    102.27 o 
   1  -1   2     3162.44     3230.96     59.11 o 
   2  -1   2    15182.10    14600.70    212.23 o 
   3  -1   2     1289.74     1266.62     28.87 o 
   4  -1   2    11509.29    11140.96    121.90 o 
   5  -1   2     6050.07     5860.20     77.68 o 
   6  -1   2      589.98      543.73     19.70 o 
   7  -1   2     1906.30     1909.56     43.03 o 
   8  -1   2     1198.89     1166.18     52.25 o 
   9  -1   2       53.38       61.30     22.86 o 
  10  -1   2      658.58      706.99     57.83 o 
  11  -1   2      428.65      360.73     47.50 o 
  12  -1   2        6.55        4.13     31.67 o 
 -10   0   2       64.13       35.11     31.67 o 
  -9   0   2      307.70      339.38     44.06 o 
  -8   0   2     1345.87     1387.36     89.15 o 
  -7   0   2      236.34      287.10     27.83 o 
  -6   0   2      210.70      238.17     33.91 o 
  -5   0   2    12199.20    12923.93    144.85 o 
  -4   0   2     3514.29     3694.69     61.70 o 
  -3   0   2     3536.50     3459.24    102.57 o 
  -2   0   2    25414.61    24645.64    504.60 o 
  -1   0   2     2967.53     3085.44     78.48 o 
   0   0   2    50183.38    51420.64    700.41 o 
   1   0   2    41066.84    41645.43    543.47 o 
   2   0   2     8015.59     7517.55    168.32 o 
   3   0   2    12069.38    11667.94    174.68 o 
   4   0   2     1525.73     1488.29     30.39 o 
   5   0   2     8593.17     8788.83    105.07 o 
   6   0   2     2792.19     2841.72     69.59 o 
   7   0   2     1304.64     1253.46     34.21 o 
   8   0   2        1.65       -8.90     21.08 o 
   9   0   2     1155.05     1178.44     45.64 o 
  10   0   2      517.26      586.52     54.38 o 
  11   0   2       18.08       42.68     32.36 o 
  12   0   2      491.68      568.62     60.58 o 
  13   0   2      140.26      123.22     46.81 o 
 -10   1   2      105.45       56.45     33.04 o 
  -9   1   2     1303.17     1494.53     71.59 o 
  -8   1   2        2.08      -10.07     16.95 o 
  -7   1   2      995.91     1007.91     43.15 o 
  -6   1   2     6284.20     6223.04     97.23 o 
  -5   1   2     1237.23     1311.79     40.96 o 
  -4   1   2     4692.44     4278.40     58.75 o 
  -3   1   2     7156.68     7035.75    121.33 o 
  -2   1   2     1261.96     1354.10     50.94 o 
   0   1   2    18961.76    19018.61    373.80 o 
   1   1   2     4342.36     4687.82     60.58 o 
   2   1   2     8365.95     8011.65    143.19 o 
   3   1   2     1688.29     1743.05     50.25 o 
   4   1   2     5757.65     5644.05     86.49 o 
   5   1   2     2254.88     2247.88     40.63 o 
   6   1   2      520.51      518.62     25.63 o 
   7   1   2      205.28      250.85     18.85 o 
   8   1   2      785.53      790.70     30.93 o 
   9   1   2       49.98       55.16     21.07 o 
  10   1   2       20.63      -20.65     27.54 o 
  11   1   2      942.91      983.04     70.22 o 
  12   1   2      163.39      117.03     42.68 o 
  13   1   2      413.31      409.60     59.20 o 
  -8   2   2     1871.01     1917.90    108.08 o 
  -7   2   2     1673.52     1796.90     60.92 o 
  -6   2   2        2.30        3.24     13.38 o 
  -5   2   2     9431.04     8695.26    222.36 o 
  -4   2   2     4210.49     3931.24     67.43 o 
  -3   2   2     4151.38     4406.94     69.72 o 
   0   2   2    16129.32    15943.50    324.93 o 
   1   2   2     9549.07     9548.68    325.62 o 
   2   2   2     3082.03     3017.40    101.20 o 
   3   2   2       19.71       16.74      6.76 o 
   4   2   2     8565.82     8839.02    117.48 o 
   5   2   2       11.16       15.77      9.09 o 
   6   2   2      938.06      952.53     32.70 o 
   7   2   2     1669.59     1653.10     46.31 o 
   8   2   2      303.13      357.67     23.31 o 
   9   2   2     2349.00     2476.19    162.46 o 
  10   2   2     1383.86     1378.19     77.79 o 
  11   2   2        0.84      -12.39     30.29 o 
  12   2   2      680.01      824.02     71.59 o 
  13   2   2      338.41      367.61     58.51 o 
 -10   3   2       14.20       46.12     39.93 o 
  -9   3   2     1455.52     1367.18     98.44 o 
  -8   3   2     1243.33     1287.08     61.73 o 
  -7   3   2        4.63        0.69     21.34 o 
  -6   3   2     6189.83     6019.54    133.21 o 
  -5   3   2     2757.68     2671.44     91.21 o 
  -4   3   2    16933.94    17245.46    560.71 o 
  -3   3   2    14537.13    15036.23    239.42 o 
  -2   3   2      643.76      652.33     29.91 o 
  -1   3   2     6687.12     6287.91    153.51 o 
   0   3   2    14982.63    14821.39    307.03 o 
   1   3   2     6729.04     6705.26    107.74 o 
   2   3   2       74.96       84.52     21.68 o 
   3   3   2    10288.20    10523.56    144.78 o 
   4   3   2     3168.88     3507.99     82.97 o 
   5   3   2     1323.15     1258.88     49.36 o 
   6   3   2     4560.14     4588.81     68.26 o 
   7   3   2      366.60      369.48     25.55 o 
   8   3   2     5514.67     5574.17    101.38 o 
   9   3   2     2805.76     2981.77     85.00 o 
  10   3   2      274.34      236.12     43.37 o 
  11   3   2      822.39      957.57     72.97 o 
  12   3   2      197.32      207.21     48.19 o 
  13   3   2      165.73      119.09     46.81 o 
 -11   4   2       15.73       49.57     44.75 o 
 -10   4   2     1032.84     1038.81    101.20 o 
  -9   4   2      465.04      545.91     72.28 o 
  -8   4   2     1076.06     1130.61    208.59 o 
  -7   4   2     3710.30     3487.75    208.59 o 
  -6   4   2      157.27      167.16     20.53 o 
  -5   4   2     5057.85     4858.43     84.97 o 
  -4   4   2    10110.43    10288.33    186.34 o 
  -3   4   2     1558.35     1469.17     50.78 o 
  -2   4   2     4024.79     4090.96    102.92 o 
  -1   4   2     1781.48     1790.50     36.87 o 
   0   4   2      143.46      162.16     15.55 o 
   1   4   2     6103.89     6522.06     88.62 o 
   2   4   2     8688.17     8936.28    100.65 o 
   3   4   2     6782.39     6852.43     96.05 o 
   4   4   2      524.18      425.73     30.18 o 
   5   4   2    10429.78    10258.77    154.19 o 
   6   4   2      498.30      524.42     22.32 o 
   7   4   2     5901.80     5847.83    100.37 o 
   8   4   2     1273.20     1313.30     46.43 o 
   9   4   2      484.05      483.26     48.88 o 
  10   4   2     1130.28     1225.36     74.35 o 
  11   4   2      112.50       75.72     35.80 o 
  12   4   2      566.99      554.86     61.96 o 
  13   4   2      263.83      290.51     55.07 o 
 -11   5   2      294.16      486.70     83.30 o 
 -10   5   2       97.47       56.45     39.93 o 
  -9   5   2     1601.22     1363.04    104.64 o 
  -8   5   2      977.69     1053.62     63.36 o 
  -7   5   2      147.42      181.86     24.54 o 
  -6   5   2      318.53      370.27     27.23 o 
  -5   5   2     1682.91     1700.37     47.69 o 
  -4   5   2     4784.14     4543.65    108.66 o 
  -3   5   2     7069.43     7312.91    143.54 o 
  -2   5   2     6391.82     6677.06    128.95 o 
  -1   5   2      854.29      899.22     27.65 o 
   0   5   2     4122.07     4170.66     59.39 o 
   1   5   2     6337.78     6401.51     79.05 o 
   2   5   2     1787.55     1900.77     34.04 o 
   3   5   2    16121.11    15902.11    200.35 o 
   4   5   2     4579.22     4443.06    103.67 o 
   5   5   2     3524.70     3583.22     97.07 o 
   6   5   2     5742.56     5646.15     84.57 o 
   7   5   2      911.56      911.16     37.20 o 
   8   5   2     2385.97     2299.10     61.57 o 
   9   5   2     1366.38     1419.67     59.86 o 
  10   5   2        0.99      -15.14     28.22 o 
  11   5   2      475.76      529.38     57.83 o 
  12   5   2      454.94      409.60     57.14 o 
 -11   6   2        4.55       -8.95     39.93 o 
 -10   6   2      832.79      980.29    104.64 o 
  -9   6   2      243.14      263.48     78.13 o 
  -8   6   2      491.06      529.73     48.43 o 
  -7   6   2     1400.14     1419.41     50.84 o 
  -6   6   2      761.16      799.05     38.05 o 
  -5   6   2      686.74      691.98     46.00 o 
  -4   6   2     3112.30     3174.12     95.69 o 
  -3   6   2       34.39       38.79     13.73 o 
  -2   6   2     1457.02     1518.31     37.56 o 
  -1   6   2     6036.27     6237.38     83.57 o 
   0   6   2    11769.88    12292.23    141.95 o 
   1   6   2       70.64      100.23     12.62 o 
   2   6   2    41421.29    42307.12    418.39 o 
   3   6   2     4051.84     4020.86     69.45 o 
   4   6   2     7642.87     7586.39    109.32 o 
   5   6   2     6532.44     6390.06    142.14 o 
   6   6   2        1.21      -16.88     20.20 o 
   7   6   2     5801.19     5578.03    262.63 o 
   8   6   2     2784.46     2648.58     67.67 o 
   9   6   2      298.10      295.14     34.70 o 
  10   6   2      483.75      492.55     45.87 o 
  11   6   2      184.61      171.90     47.50 o 
  12   6   2       34.82      -19.28     34.42 o 
 -11   7   2      191.70       74.35     53.70 o 
 -10   7   2       58.45       37.86     39.24 o 
  -9   7   2      321.51      364.37     48.39 o 
  -8   7   2      951.79     1029.29     49.23 o 
  -7   7   2       12.62        4.13     19.61 o 
  -6   7   2       67.36       77.50     24.11 o 
  -5   7   2      419.54      366.32     50.60 o 
  -4   7   2        3.48       10.87     15.98 o 
  -3   7   2      444.34      457.32     28.30 o 
  -2   7   2     7573.80     7773.07    116.78 o 
  -1   7   2     3911.36     4021.27     64.26 o 
   0   7   2     2267.32     2253.25     44.77 o 
   1   7   2    11626.88    12025.01    123.86 o 
   2   7   2      485.20      505.75     36.66 o 
   3   7   2     6333.82     5791.43    132.52 o 
   4   7   2     4807.14     4803.74    118.26 o 
   5   7   2      385.83      328.83     56.79 o 
   6   7   2     3343.40     3474.44    104.16 o 
   7   7   2     2222.98     2262.39     70.61 o 
   8   7   2      451.38      426.59     32.20 o 
   9   7   2      537.54      534.37     37.40 o 
  10   7   2      114.48      103.34     27.17 o 
  11   7   2       85.81       71.05     32.70 o 
  12   7   2      246.40      241.63     53.01 o 
 -10   8   2      165.90      127.36     57.14 o 
  -9   8   2      330.98      326.18     36.44 o 
  -8   8   2       13.13      -12.36     24.64 o 
  -7   8   2      425.44      540.90     49.88 o 
  -6   8   2      766.32      808.32     64.02 o 
  -5   8   2      253.20      220.93     33.49 o 
  -4   8   2     1110.23      981.86     69.87 o 
  -3   8   2     3399.87     3125.37    128.73 o 
  -2   8   2       16.15       34.30     11.72 o 
  -1   8   2     9193.28     9409.69    140.64 o 
   0   8   2     3563.38     3267.65     68.23 o 
   1   8   2      383.02      388.78     17.47 o 
   2   8   2     9707.44     9523.00    104.25 o 
   3   8   2     2622.35     2674.66     83.66 o 
   4   8   2     2785.66     2641.68     86.39 o 
   5   8   2     3047.61     2861.87    195.85 o 
   6   8   2      451.97      513.16     93.97 o 
   7   8   2     2558.84     2581.51     95.89 o 
   8   8   2     2141.45     1995.64     71.10 o 
   9   8   2       78.14       73.49     31.89 o 
  10   8   2       63.04       44.94     24.13 o 
  11   8   2      365.42      342.83     53.01 o 
  12   8   2        5.79       39.24     41.30 o 
 -10   9   2      128.50       40.62     44.06 o 
  -9   9   2        2.41      -12.96     32.70 o 
  -8   9   2      328.53      398.02     51.08 o 
  -7   9   2      369.96      428.57     48.92 o 
  -6   9   2        0.12      -13.78     19.31 o 
  -5   9   2     3019.96     2852.14     97.83 o 
  -4   9   2     3527.09     3475.91    105.37 o 
  -3   9   2      157.78      140.33     22.24 o 
  -2   9   2     4348.49     4443.63    283.62 o 
  -1   9   2      899.26      937.37     32.21 o 
   0   9   2     5465.36     5334.06     98.04 o 
   1   9   2     9185.59     9501.84    120.91 o 
   2   9   2       60.87       80.62     12.55 o 
   3   9   2     1988.18     1977.58     83.64 o 
   4   9   2     1833.62     1800.87     87.43 o 
   5   9   2       20.87       36.35     25.58 o 
   6   9   2      930.44      818.49     96.38 o 
   7   9   2     1787.98     1750.17    127.36 o 
   8   9   2      146.53      149.17     31.45 o 
   9   9   2       12.60      -27.25     27.25 o 
  10   9   2      650.12      563.86     63.68 o 
  11   9   2       45.63       54.01     32.85 o 
  -9  10   2      216.31      184.45     76.41 o 
  -8  10   2      233.29      252.49     46.61 o 
  -7  10   2       12.01       -6.27     25.13 o 
  -6  10   2      761.84      717.90     68.84 o 
  -5  10   2     1063.68     1187.43     78.48 o 
  -4  10   2        6.58       16.90     20.20 o 
  -3  10   2     3598.80     3721.92     88.61 o 
  -2  10   2      337.16      402.55     31.25 o 
  -1  10   2     3878.37     3865.73     83.26 o 
   0  10   2     3482.85     3548.91     79.66 o 
   1  10   2      404.02      391.83     44.98 o 
   2  10   2     3650.60     3658.85    106.93 o 
   3  10   2      539.51      570.98     50.94 o 
   4  10   2      403.71      368.21     42.34 o 
   5  10   2      477.17      433.70     46.66 o 
   6  10   2      852.49      710.98     99.82 o 
   7  10   2       27.17        8.26     27.63 o 
   8  10   2      162.88      146.58     31.85 o 
   9  10   2      369.58      401.13     67.55 o 
  10  10   2       42.83       73.09     39.48 o 
  11  10   2      415.76      299.46     85.36 o 
  -9  11   2      146.41      116.59     45.32 o 
  -8  11   2       49.73       51.50     34.96 o 
  -7  11   2      543.32      535.88    106.01 o 
  -6  11   2       70.23       48.61     27.91 o 
  -5  11   2      123.57      148.46     35.48 o 
  -4  11   2      937.84     1010.60    141.81 o 
  -3  11   2        6.66       -6.41     16.63 o 
  -2  11   2     2636.81     2703.00     90.48 o 
  -1  11   2     1005.29     1065.66     46.00 o 
   0  11   2      439.50      487.40     28.31 o 
   1  11   2     2311.11     2308.04     65.21 o 
   2  11   2      855.82      854.79     77.45 o 
   3  11   2     1189.37     1039.41     63.78 o 
   4  11   2     1257.56     1302.91    129.76 o 
   5  11   2      530.31      502.17     51.54 o 
   6  11   2       15.57       33.43     32.01 o 
   7  11   2     1051.11      987.35     70.99 o 
   8  11   2      252.91      203.33     45.02 o 
   9  11   2       77.16       79.22     32.49 o 
  10  11   2      578.44      567.94     97.07 o 
  -8  12   2      134.68      181.08     48.61 o 
  -7  12   2       14.64       25.68     29.89 o 
  -6  12   2      551.99      572.79     58.26 o 
  -5  12   2      837.50      767.01     61.24 o 
  -4  12   2      127.28       92.25     30.42 o 
  -3  12   2     1439.03     1476.49     71.31 o 
  -2  12   2      315.89      310.05     38.12 o 
  -1  12   2      866.05      841.18     61.27 o 
   0  12   2     1300.24     1213.53     51.20 o 
   1  12   2      152.31      101.07     24.13 o 
   2  12   2      415.06      443.69     46.61 o 
   3  12   2     1962.19     1984.47     86.44 o 
   4  12   2      808.11      843.49     81.23 o 
   5  12   2        5.18       14.95     46.47 o 
   6  12   2     1057.12      952.31     70.99 o 
   7  12   2      283.49      319.67     50.62 o 
   8  12   2      378.28      404.11     67.46 o 
   9  12   2     1031.69     1027.38     67.40 o 
  10  12   2       47.09       48.81     44.64 o 
  -7  13   2      247.09      252.46     48.02 o 
  -6  13   2      154.59      110.19     45.78 o 
  -5  13   2       35.87       97.09     47.16 o 
  -4  13   2      317.75      278.70     42.73 o 
  -3  13   2        1.64        8.89     22.81 o 
  -2  13   2      289.52      297.13     41.65 o 
  -1  13   2      997.63     1102.14     87.43 o 
   0  13   2      542.34      605.80     66.78 o 
   1  13   2        4.86       -4.29     18.41 o 
   2  13   2      559.90      752.38     66.09 o 
   3  13   2      390.82      379.49     49.32 o 
   4  13   2      121.12      109.37     37.54 o 
   5  13   2     1234.38     1120.37     85.71 o 
   6  13   2      174.43      114.65     55.76 o 
   7  13   2      666.82      685.10     67.66 o 
   8  13   2      853.43      931.08     79.34 o 
   9  13   2       45.73       57.91     37.43 o 
  -6  14   2      202.71      183.13     54.38 o 
  -5  14   2      287.83      242.96     46.31 o 
  -4  14   2        9.58       21.71     29.01 o 
  -3  14   2      206.12      150.20     71.25 o 
  -2  14   2      254.33      243.79     41.56 o 
  -1  14   2       43.48       61.86     36.72 o 
   0  14   2       51.95       46.61     30.44 o 
   1  14   2      925.02     1022.28    110.15 o 
   2  14   2       56.60       44.45     29.74 o 
   3  14   2      611.15      558.38     59.49 o 
   4  14   2      476.69      477.35     71.94 o 
   5  14   2        0.29      -25.32     27.28 o 
   6  14   2     1004.49     1105.23     82.42 o 
   7  14   2      367.28      402.06     60.76 o 
   8  14   2      317.37      187.22     66.78 o 
  -5  15   2        1.15      -13.18     32.40 o 
  -4  15   2      173.52      215.93     61.27 o 
  -3  15   2      107.94       53.01     53.01 o 
  -2  15   2       15.61       75.72     49.57 o 
  -1  15   2       73.11      112.03     40.22 o 
   0  15   2      313.22      359.25     51.41 o 
   1  15   2       26.78      -11.01     53.01 o 
   2  15   2      555.19      635.35     80.20 o 
   3  15   2      566.76      600.21    108.08 o 
   4  15   2      250.96      320.95     51.84 o 
   5  15   2      885.93      906.80     75.96 o 
   6  15   2      108.42       88.73     43.17 o 
   7  15   2      252.68      193.64     54.67 o 
  -4  16   2       45.95       23.57     35.78 o 
  -3  16   2        1.24      -46.81     50.25 o 
  -2  16   2      305.81      344.20     76.41 o 
   0  16   2      101.80      128.04     69.53 o 
   1  16   2      618.25      382.07     93.62 o 
   2  16   2      159.05       68.15     70.22 o 
   3  16   2      322.45      383.58     57.73 o 
   4  16   2      263.63      340.40     58.32 o 
   5  16   2        3.20       16.28     45.09 o 
   6  16   2      240.94      239.76     78.82 o 
  -2  17   2       87.24       35.11     61.27 o 
  -1  17   2       96.35      214.09     76.41 o 
   0  17   2      380.66      406.16     99.13 o 
   1  17   2        0.43       87.43     75.72 o 
   2  17   2      385.92      340.07     95.69 o 
   3  17   2      195.22      211.34     87.43 o 
   4  17   2       19.41       22.03     72.97 o 
  -4 -16   3        8.37        7.27     46.75 o 
  -3 -16   3       30.09       64.02     76.41 o 
  -2 -16   3        1.56       24.09     61.27 o 
  -1 -16   3       83.95       92.25     75.72 o 
   0 -16   3       35.35       19.28     66.78 o 
   1 -16   3        5.73       81.92     74.35 o 
   2 -16   3      201.38      204.01     55.39 o 
   3 -16   3       21.95       19.98     74.35 o 
  -6 -15   3       23.99        4.13     72.97 o 
  -5 -15   3       61.99       46.18     66.09 o 
  -4 -15   3       16.05        9.05     39.56 o 
  -3 -15   3      124.30       50.40     40.58 o 
  -2 -15   3      323.99      281.61     54.41 o 
  -1 -15   3      167.60      143.88     72.97 o 
   0 -15   3       20.60      -27.54     56.45 o 
   1 -15   3      119.32      161.78     68.84 o 
   2 -15   3        3.89        7.44     36.42 o 
   3 -15   3      299.23      276.20     55.08 o 
   4 -15   3      137.20      145.38     50.57 o 
   5 -15   3        5.40        8.40     33.22 o 
  -7 -14   3       23.67       63.15     63.33 o 
  -6 -14   3      152.25      196.35     98.44 o 
  -5 -14   3       53.76      106.23     45.48 o 
  -4 -14   3      307.06      312.11     56.15 o 
  -3 -14   3     1332.68     1371.04     91.56 o 
  -2 -14   3       56.67       78.89     38.12 o 
  -1 -14   3      534.27      545.88     61.49 o 
   0 -14   3      390.91      423.52     51.44 o 
   1 -14   3       13.74       -4.08     29.19 o 
   2 -14   3      845.85      821.68     87.77 o 
   3 -14   3        6.20        7.52     73.66 o 
   4 -14   3       71.66       79.51     46.47 o 
   5 -14   3       46.24       90.79     39.69 o 
   6 -14   3       58.53       39.76     39.24 o 
  -8 -13   3       46.22       85.74     47.64 o 
  -7 -13   3      178.25      134.73     48.43 o 
  -6 -13   3       20.65       14.22     41.30 o 
  -5 -13   3      275.10      273.38     52.06 o 
  -4 -13   3      956.88      993.39    161.09 o 
  -3 -13   3      260.47      190.12     43.78 o 
  -2 -13   3      923.08      883.14     70.82 o 
  -1 -13   3      229.89      234.37     61.41 o 
   0 -13   3      420.58      338.21     37.46 o 
   1 -13   3     1118.31     1115.50     72.77 o 
   2 -13   3       85.86       36.61     31.27 o 
   3 -13   3      228.35      213.06     45.15 o 
   4 -13   3        5.69       21.45     23.81 o 
   5 -13   3        4.12       -4.05     22.75 o 
   6 -13   3       42.46       26.47     31.71 o 
   7 -13   3      132.01      125.20     49.57 o 
  -8 -12   3      188.54      187.12     52.04 o 
  -7 -12   3        5.74       23.00     44.40 o 
  -6 -12   3      911.26      847.67     73.99 o 
  -5 -12   3      190.02      159.07     42.62 o 
  -4 -12   3        8.70        6.39     30.42 o 
  -3 -12   3     1131.02     1080.77    226.49 o 
  -2 -12   3       54.14       86.06     33.91 o 
  -1 -12   3     1205.44     1202.47     58.94 o 
   0 -12   3      299.72      320.92     34.16 o 
   1 -12   3       56.45       41.76     27.37 o 
   2 -12   3      734.13      677.80     57.54 o 
   3 -12   3      435.82      494.08    108.08 o 
   4 -12   3      145.30      127.84     28.38 o 
   5 -12   3      105.85       78.54     27.64 o 
   6 -12   3      183.86      197.75    108.42 o 
   7 -12   3        3.35       14.24     29.60 o 
   8 -12   3       56.29       60.38     37.11 o 
  -9 -11   3      164.76      155.56     36.58 o 
  -8 -11   3        5.96      -10.91     23.86 o 
  -7 -11   3      400.17      436.73     56.15 o 
  -6 -11   3       15.92      -13.95     35.45 o 
  -5 -11   3      629.66      638.41     61.56 o 
  -4 -11   3     1411.59     1448.35     94.66 o 
  -3 -11   3       40.97      -25.88     25.88 o 
  -2 -11   3     1596.17     1773.62     83.99 o 
  -1 -11   3      292.25      340.90     45.08 o 
   0 -11   3      115.76      119.81     31.47 o 
   1 -11   3     1013.51      934.63     48.54 o 
   2 -11   3      544.27      597.97     40.46 o 
   3 -11   3        6.69       -7.69     17.10 o 
   4 -11   3      159.63      180.11     41.99 o 
   5 -11   3      618.52      551.20     51.83 o 
   6 -11   3       43.98       67.25     25.85 o 
   7 -11   3      420.67      420.05     52.95 o 
   8 -11   3      104.37       47.69     34.25 o 
   9 -11   3        9.03       16.81     29.45 o 
 -10 -10   3       60.95       37.84     37.20 o 
  -9 -10   3      188.84      191.84     73.66 o 
  -8 -10   3      599.62      620.87     45.99 o 
  -7 -10   3       99.21       70.53     27.25 o 
  -6 -10   3     2528.63     2492.06     86.41 o 
  -5 -10   3      192.93      196.30     41.13 o 
  -4 -10   3        1.35      -12.81     26.07 o 
  -3 -10   3     1965.17     2021.45     88.34 o 
  -2 -10   3      200.86      218.64     38.42 o 
  -1 -10   3     1385.90     1453.94     53.12 o 
   0 -10   3      332.10      358.15     31.39 o 
   1 -10   3      448.88      473.33     28.31 o 
   2 -10   3      181.83      128.95     19.04 o 
   3 -10   3      980.92      973.33     46.24 o 
   4 -10   3      713.36      815.47     46.45 o 
   5 -10   3      484.99      492.36     62.30 o 
   6 -10   3      684.01      722.68     57.18 o 
   7 -10   3        8.08       27.30     22.93 o 
   8 -10   3      195.12      252.47     35.46 o 
   9 -10   3      229.84      286.01     39.00 o 
  10 -10   3      105.12       70.38     33.09 o 
 -10  -9   3      419.17      358.66     63.33 o 
  -9  -9   3      503.66      506.67     64.02 o 
  -8  -9   3        0.49       33.28     24.98 o 
  -7  -9   3     1056.54     1107.14     53.43 o 
  -6  -9   3       22.41       21.54     34.61 o 
  -5  -9   3      407.91      441.98     34.11 o 
  -4  -9   3     2380.39     2245.21     90.25 o 
  -3  -9   3      313.08      242.29     45.43 o 
  -2  -9   3     1713.79     1736.76     55.65 o 
  -1  -9   3      131.09      133.06     22.40 o 
   0  -9   3      311.64      310.92     28.29 o 
   1  -9   3      710.47      816.49     32.91 o 
   2  -9   3      870.86      865.51     34.95 o 
   3  -9   3       64.53       77.08     21.83 o 
   4  -9   3      291.21      316.09     31.03 o 
   5  -9   3     1191.97     1238.99     63.19 o 
   6  -9   3      541.02      584.90     39.53 o 
   7  -9   3      119.47      185.65     29.97 o 
   8  -9   3      272.74      307.48     40.51 o 
   9  -9   3        3.63       -4.91     22.50 o 
  10  -9   3      245.68      276.39     50.94 o 
 -11  -8   3      568.61      536.96     71.59 o 
 -10  -8   3      162.67      205.15     53.01 o 
  -9  -8   3       96.07       86.56     32.04 o 
  -8  -8   3     1129.88      999.08     61.98 o 
  -7  -8   3      235.64      193.43     28.79 o 
  -6  -8   3     1883.55     1938.36     67.62 o 
  -5  -8   3      776.08      791.63     40.59 o 
  -4  -8   3        1.24       27.85     17.19 o 
  -3  -8   3     1231.83     1170.01     63.18 o 
  -2  -8   3      562.18      561.12     42.65 o 
  -1  -8   3      268.50      294.47     25.77 o 
   0  -8   3       73.87       65.95     13.82 o 
   1  -8   3     2026.90     1985.58     46.98 o 
   2  -8   3      400.06      453.13     25.39 o 
   3  -8   3     3082.92     2971.49     56.28 o 
   4  -8   3     1561.75     1680.00     46.05 o 
   5  -8   3      153.36      119.74     19.68 o 
   6  -8   3     1996.79     2018.27     85.22 o 
   7  -8   3      420.82      426.23     35.66 o 
   8  -8   3      456.60      422.35     37.78 o 
   9  -8   3      480.03      490.85     44.62 o 
  10  -8   3       48.51        7.75     24.41 o 
  11  -8   3       56.73       22.72     44.06 o 
 -11  -7   3       37.18       44.06     41.30 o 
 -10  -7   3      170.72      212.53     89.49 o 
  -9  -7   3      718.28      641.39     68.15 o 
  -8  -7   3      307.42      226.59     37.70 o 
  -7  -7   3     2265.15     2177.19     86.39 o 
  -6  -7   3      229.15      283.95     32.69 o 
  -5  -7   3       32.76       53.94     18.95 o 
  -4  -7   3        7.73       30.85     16.81 o 
  -3  -7   3      879.47      868.08     62.80 o 
  -2  -7   3        5.87       29.84     14.08 o 
  -1  -7   3     1689.99     1773.46     62.34 o 
   0  -7   3     4539.85     4274.75     69.06 o 
   1  -7   3      191.84      190.89     16.95 o 
   2  -7   3     6497.87     6157.47     92.45 o 
   3  -7   3      358.63      356.74     19.46 o 
   4  -7   3      328.00      322.84     22.88 o 
   5  -7   3     4547.16     4461.07     79.01 o 
   6  -7   3      906.12      962.18     48.75 o 
   7  -7   3      359.44      370.44     32.78 o 
   8  -7   3       89.55       77.72     24.54 o 
   9  -7   3       77.29       31.91     21.68 o 
  10  -7   3       76.01      116.32     29.76 o 
  11  -7   3      194.39      246.45     70.22 o 
 -11  -6   3      389.53      394.46     62.65 o 
 -10  -6   3      308.03      256.45    108.42 o 
  -9  -6   3       25.88      -10.38     25.97 o 
  -8  -6   3      390.65      458.45     43.99 o 
  -7  -6   3      714.94      858.51     63.43 o 
  -6  -6   3       10.82       43.74     17.82 o 
  -5  -6   3      417.71      495.69     31.03 o 
  -4  -6   3       74.33       63.03     16.56 o 
  -3  -6   3      261.86      280.84     18.59 o 
  -2  -6   3     7395.17     7290.21    116.99 o 
  -1  -6   3     3574.97     3353.61     69.56 o 
   0  -6   3       29.57       16.04     13.51 o 
   1  -6   3    12891.55    12255.77    147.86 o 
   2  -6   3     7349.60     7442.80    102.45 o 
   3  -6   3     5442.74     5311.23     70.12 o 
   4  -6   3     3067.87     3118.18     71.76 o 
   5  -6   3       36.22       29.11     13.98 o 
   6  -6   3     2514.84     2452.72     57.12 o 
   7  -6   3     1579.21     1440.64     51.76 o 
   8  -6   3       11.29      -14.10     17.48 o 
   9  -6   3        5.01      -13.12     16.93 o 
  10  -6   3       66.24      111.52     53.01 o 
  11  -6   3        0.59       15.14     37.86 o 
  12  -6   3       55.70      108.77     61.96 o 
 -11  -5   3      142.42       88.12     43.37 o 
 -10  -5   3      142.04      134.93     44.75 o 
  -9  -5   3      142.40      185.18     44.06 o 
  -8  -5   3      144.31      205.98     33.19 o 
  -7  -5   3       71.70       84.91     21.80 o 
  -6  -5   3     1556.14     1511.34     61.27 o 
  -5  -5   3     1376.29     1318.53     43.59 o 
  -4  -5   3       84.60       65.37     12.26 o 
  -3  -5   3     7252.48     7229.59     93.81 o 
  -2  -5   3     3507.18     3331.02     93.26 o 
  -1  -5   3     3331.09     3153.07     63.56 o 
   0  -5   3    16651.27    15985.50    210.90 o 
   1  -5   3     1767.57     1651.36     37.20 o 
   2  -5   3    16837.89    16790.62    189.51 o 
   3  -5   3     5002.43     4937.99     64.94 o 
   4  -5   3      175.32      154.65     15.12 o 
   5  -5   3     1321.20     1256.88     40.01 o 
   6  -5   3     1317.39     1354.56     41.02 o 
   7  -5   3      394.63      429.21     58.23 o 
   8  -5   3      481.81      431.98     56.06 o 
   9  -5   3       42.81        5.49     23.32 o 
  10  -5   3       15.90       84.67     46.81 o 
  11  -5   3      142.18      123.91     54.38 o 
  12  -5   3      134.18       65.40     48.88 o 
 -12  -4   3       33.23       30.98     40.62 o 
 -11  -4   3       80.64       85.36     43.37 o 
 -10  -4   3      194.37      208.59     46.81 o 
  -9  -4   3       57.39      112.90     39.24 o 
  -8  -4   3      449.21      428.88     50.94 o 
  -7  -4   3     1966.75     2178.38     88.12 o 
  -6  -4   3      600.19      572.69     32.22 o 
  -5  -4   3     1621.63     1639.15     65.54 o 
  -4  -4   3     8886.32     8673.98    107.48 o 
  -3  -4   3     8634.07     8651.13    120.53 o 
  -2  -4   3     5783.19     5789.11     92.19 o 
  -1  -4   3     9851.65     9464.79    133.64 o 
   0  -4   3     1818.29     1890.00     47.62 o 
   1  -4   3    22554.45    21737.31    231.48 o 
   2  -4   3     7762.53     7409.97    106.13 o 
   3  -4   3      614.05      598.46     23.16 o 
   4  -4   3     1229.87     1161.70     23.16 o 
   5  -4   3       13.46       24.20     10.04 o 
   6  -4   3      206.37      237.99     16.92 o 
   7  -4   3     2941.05     2913.31     64.15 o 
   8  -4   3      698.93      759.35     43.82 o 
   9  -4   3        0.17      -26.16     28.91 o 
  10  -4   3      492.26      386.88     69.53 o 
  11  -4   3      185.47      211.34     61.27 o 
  12  -4   3       48.15       85.36     53.01 o 
 -12  -3   3       18.00       13.77     39.93 o 
 -11  -3   3      328.12      329.75     54.38 o 
 -10  -3   3       26.59       25.47     33.73 o 
  -9  -3   3      281.04      224.42     41.99 o 
  -8  -3   3     2592.42     2774.56    251.96 o 
  -7  -3   3      986.03     1011.39     53.35 o 
  -6  -3   3     2633.07     2786.75     81.31 o 
  -5  -3   3     2706.97     2604.00     95.46 o 
  -4  -3   3     1014.55     1079.33     35.29 o 
  -3  -3   3    18558.28    18380.57    194.33 o 
  -2  -3   3     4237.75     4224.88     70.78 o 
  -1  -3   3      673.36      624.45     24.81 o 
   0  -3   3     1976.40     2281.49     58.76 o 
   2  -3   3     1604.37     1526.44     33.15 o 
   3  -3   3     9803.85     9884.30    101.49 o 
   4  -3   3      548.91      530.18     16.19 o 
   5  -3   3        9.01       18.88      7.49 o 
   6  -3   3     2929.73     2916.38     47.38 o 
   7  -3   3      660.00      714.84     33.22 o 
   8  -3   3      408.35      465.03     41.73 o 
   9  -3   3     1694.79     1816.47     67.88 o 
  10  -3   3      434.82      442.99     38.77 o 
  11  -3   3      230.36      186.04     53.70 o 
  12  -3   3      383.12      437.14     80.54 o 
 -12  -2   3      151.23      153.51     48.19 o 
 -11  -2   3        0.10      -32.36     33.04 o 
 -10  -2   3      467.58      351.78     47.50 o 
  -9  -2   3      510.01      623.70     58.51 o 
  -8  -2   3      215.90      180.75     46.12 o 
  -7  -2   3     2325.84     2494.90     75.42 o 
  -6  -2   3     2317.03     2326.46     68.80 o 
  -5  -2   3     2415.75     2598.81     47.67 o 
  -4  -2   3    24997.58    25629.11    304.40 o 
  -3  -2   3     8603.06     8502.99    131.87 o 
  -2  -2   3     6178.32     6169.80    212.72 o 
  -1  -2   3      537.22      625.98     28.51 o 
   0  -2   3    65486.42    68084.45    932.40 o 
   1  -2   3    33126.07    34438.66    485.57 o 
   2  -2   3     7954.25     8197.13    114.05 o 
   3  -2   3      774.27      740.07     18.93 o 
   4  -2   3      394.38      414.00     14.20 o 
   5  -2   3     4049.55     3856.33     47.35 o 
   6  -2   3      746.55      707.04     27.81 o 
   7  -2   3     1407.62     1442.32     38.56 o 
   8  -2   3     2662.92     2754.19     67.37 o 
   9  -2   3       99.41       78.70     37.86 o 
  10  -2   3     1806.65     1861.02     69.33 o 
  11  -2   3      781.92      701.49     85.36 o 
  12  -2   3       17.35      -22.99     22.99 o 
 -11  -1   3      606.00      620.25     60.58 o 
 -10  -1   3      192.84      220.98     40.62 o 
  -9  -1   3      153.10      124.60     36.49 o 
  -8  -1   3     2695.34     2750.18    102.57 o 
  -7  -1   3     1516.72     1591.80     73.29 o 
  -6  -1   3     3486.40     3750.91     72.25 o 
  -5  -1   3     2645.28     2798.40     49.16 o 
  -4  -1   3      138.34      131.68     14.89 o 
  -3  -1   3    16073.18    15941.79    234.90 o 
  -2  -1   3     6084.54     6228.04    176.23 o 
  -1  -1   3     2321.48     2435.58     72.97 o 
   1  -1   3     4247.62     4541.76     64.56 o 
   2  -1   3      256.18      331.71     19.67 o 
   3  -1   3    10385.95    10249.03    117.52 o 
   4  -1   3     7849.15     7398.25     71.71 o 
   5  -1   3     4241.43     4198.11     62.36 o 
   6  -1   3     3781.67     3632.46     59.78 o 
   7  -1   3     3183.56     3120.21     68.86 o 
   8  -1   3      137.40      110.87     20.36 o 
   9  -1   3     2243.98     2383.50    135.96 o 
  10  -1   3      935.34     1137.25     70.91 o 
  11  -1   3      314.53      333.19     45.43 o 
  12  -1   3      385.80      447.46     55.07 o 
  13  -1   3       96.61       29.60     38.55 o 
 -10   0   3      522.04      611.31     55.76 o 
  -9   0   3     1593.91     1764.39     81.92 o 
  -8   0   3      287.11      272.18     29.89 o 
  -7   0   3     4037.29     4195.86     94.61 o 
  -6   0   3     2036.73     1960.08     59.89 o 
  -5   0   3       81.98       55.35     15.98 o 
  -4   0   3     4624.85     4527.45     72.90 o 
  -3   0   3     3630.53     3574.64     58.99 o 
  -2   0   3     1499.22     1516.56     66.09 o 
  -1   0   3       52.29       69.55     13.56 o 
   0   0   3     2005.28     1974.23     46.26 o 
   1   0   3     3447.99     3587.30     52.89 o 
   2   0   3    25409.14    24991.45    353.49 o 
   3   0   3       76.80       66.98      8.82 o 
   4   0   3        7.16        7.42      6.89 o 
   5   0   3     6127.68     5719.15     75.51 o 
   6   0   3     3332.54     3137.92     62.12 o 
   7   0   3      786.50      745.45     27.24 o 
   8   0   3      702.66      736.49     45.25 o 
   9   0   3       95.02      108.07     24.29 o 
  10   0   3     1100.89     1020.91     66.78 o 
  11   0   3     1279.69     1358.16     62.69 o 
  12   0   3        0.81      -27.54     27.54 o 
  13   0   3       72.70       54.38     39.24 o 
  -8   1   3     2485.57     2535.07    242.66 o 
  -7   1   3     1842.01     1802.42     57.40 o 
  -6   1   3     1690.99     1768.76     51.76 o 
  -5   1   3     1306.82     1305.52     31.74 o 
  -4   1   3       36.31       45.74     13.89 o 
  -3   1   3      337.96      372.71     24.81 o 
  -2   1   3    12966.05    13214.65    290.51 o 
  -1   1   3     1006.08      898.37     46.81 o 
   2   1   3      110.64      105.49     10.16 o 
   3   1   3     3352.51     3313.49     75.73 o 
   4   1   3     9021.52     8180.21    144.28 o 
   5   1   3     3504.35     3201.04     51.13 o 
   6   1   3     5392.08     5287.77     86.67 o 
   7   1   3     3822.56     3634.83     62.26 o 
   8   1   3      337.06      288.01     21.70 o 
   9   1   3     2923.97     2803.66     79.51 o 
  10   1   3      717.67      671.20     56.45 o 
  11   1   3      392.23      411.67     51.63 o 
  12   1   3      136.38       72.97     37.17 o 
  13   1   3      157.26      160.40     46.12 o 
  -8   2   3      708.30      683.94     48.42 o 
  -7   2   3     2112.35     1955.76    103.26 o 
  -6   2   3     2340.21     2297.21     99.82 o 
  -5   2   3      386.38      400.00     20.72 o 
  -4   2   3      177.92      125.29     28.91 o 
  -3   2   3     4866.52     4767.54     93.60 o 
  -2   2   3     2498.26     2378.94    148.35 o 
  -1   2   3     2481.97     2609.75     77.10 o 
   0   2   3    23931.65    23217.89    472.25 o 
   1   2   3     7157.02     6942.22     90.11 o 
   3   2   3     1679.90     1499.53     51.48 o 
   4   2   3      399.89      396.41     15.65 o 
   5   2   3     8854.95     8455.82    125.28 o 
   6   2   3     6127.67     5924.14    163.00 o 
   7   2   3      798.72      787.67     33.26 o 
   8   2   3     4386.45     4294.78     73.39 o 
   9   2   3     1316.28     1352.78     45.46 o 
  10   2   3      220.16      103.26     33.73 o 
  11   2   3      302.96      298.77     46.81 o 
  12   2   3       68.85       22.72     33.73 o 
  13   2   3        0.43       24.78     40.62 o 
 -10   3   3      396.69      357.28     66.78 o 
  -9   3   3      364.21      349.71     61.96 o 
  -8   3   3      354.85      394.64     40.18 o 
  -7   3   3     1157.22     1048.71     53.71 o 
  -6   3   3      212.01      207.21     37.86 o 
  -5   3   3      301.59      318.51     30.28 o 
  -4   3   3     9198.16     9546.70    181.11 o 
  -3   3   3     4006.73     4329.69     71.99 o 
  -2   3   3     1726.29     1573.22     44.75 o 
  -1   3   3    11355.60    11014.28    227.86 o 
   0   3   3     8731.46     8287.04    187.93 o 
   1   3   3    26367.16    26308.61    371.40 o 
   2   3   3     1573.77     1515.54     40.26 o 
   4   3   3     5757.05     5560.26     97.84 o 
   5   3   3     3753.34     3728.94     54.22 o 
   6   3   3     9764.82     9384.29    115.79 o 
   7   3   3     2436.91     2328.66     56.28 o 
   8   3   3       72.37       42.48     17.87 o 
   9   3   3      422.16      404.05     36.04 o 
  10   3   3      507.37      510.11     51.63 o 
  11   3   3       46.58       41.99     32.36 o 
  12   3   3       49.04       37.86     37.86 o 
  13   3   3      424.40      372.43     57.83 o 
 -11   4   3      264.52      236.81     67.46 o 
 -10   4   3        0.46       22.03     36.49 o 
  -9   4   3      400.67      377.25     67.46 o 
  -8   4   3      357.70      471.03     44.78 o 
  -7   4   3      208.14      147.77     29.16 o 
  -6   4   3     1270.68     1206.15     95.00 o 
  -5   4   3     3098.61     3093.45     64.96 o 
  -4   4   3     1003.78     1003.46     46.44 o 
  -3   4   3     6699.14     6746.56     99.55 o 
  -2   4   3     5808.22     5508.21    164.87 o 
  -1   4   3      542.92      517.78     27.54 o 
   0   4   3    32815.04    31924.90   1174.42 o 
   1   4   3     9211.65     8989.90    194.13 o 
   2   4   3     7404.11     6865.27     98.28 o 
   3   4   3    12244.53    12515.34    183.75 o 
   4   4   3      903.25      996.99     35.36 o 
   5   4   3     5988.56     5751.22     95.44 o 
   6   4   3     1708.97     1639.53     36.76 o 
   7   4   3      613.05      575.20     30.45 o 
   8   4   3       36.72       24.10     17.68 o 
   9   4   3     1150.28     1255.65     70.22 o 
  10   4   3      277.80      280.18     43.37 o 
  11   4   3       93.53      139.06     37.86 o 
  12   4   3      333.59      363.48     55.07 o 
  13   4   3       59.96       50.25     40.62 o 
 -11   5   3       20.69       46.12     42.68 o 
 -10   5   3      275.19      238.19     61.96 o 
  -9   5   3      238.45      231.30     59.89 o 
  -8   5   3       49.18       17.50     35.80 o 
  -7   5   3      797.71      804.10     40.39 o 
  -6   5   3     1030.42     1070.51     41.58 o 
  -5   5   3      291.37      319.11     25.16 o 
  -4   5   3    11708.83    11226.15    221.32 o 
  -3   5   3    11037.43    10526.20    190.47 o 
  -2   5   3      773.28      690.32     37.86 o 
  -1   5   3    10918.60    11036.69    185.68 o 
   0   5   3    15187.47    16261.41    263.38 o 
   1   5   3    17780.78    17788.00    187.99 o 
   2   5   3    18196.73    19055.60    200.27 o 
   3   5   3     1351.87     1540.65     31.10 o 
   4   5   3      125.57      135.62     13.08 o 
   5   5   3      798.96      749.42     35.50 o 
   6   5   3       55.57       89.55     33.73 o 
   7   5   3      430.27      491.65     29.04 o 
   8   5   3     1646.27     1664.83     51.68 o 
   9   5   3      529.59      450.46     37.28 o 
  10   5   3      640.95      642.97     57.83 o 
  11   5   3      462.74      405.47     52.32 o 
  12   5   3        1.87      -13.77     33.04 o 
  13   5   3      402.55      251.96     52.32 o 
 -11   6   3      117.25       83.99     55.07 o 
 -10   6   3      124.53      142.50     54.38 o 
  -9   6   3      108.38       61.12     32.30 o 
  -8   6   3     1585.60     1497.77     75.41 o 
  -7   6   3      382.14      412.66     31.87 o 
  -6   6   3      154.39      218.87     56.11 o 
  -5   6   3     3991.94     3821.34    148.70 o 
  -4   6   3     1548.26     1540.18     61.73 o 
  -3   6   3    10466.21    10345.21    192.90 o 
  -2   6   3     6007.55     5981.54     81.55 o 
  -1   6   3     1074.24     1185.48     30.29 o 
   0   6   3     3451.31     3146.97     52.44 o 
   1   6   3     3354.34     3279.81     46.63 o 
   2   6   3     4067.25     4243.06     88.33 o 
   3   6   3     4944.11     4885.62     68.31 o 
   4   6   3     5585.26     6159.51    113.34 o 
   5   6   3      575.16      592.82     46.12 o 
   6   6   3     1525.23     1471.71     92.95 o 
   7   6   3      122.22      132.07     30.38 o 
   8   6   3       14.62      -15.69     15.95 o 
   9   6   3     2567.90     2590.17     81.40 o 
  10   6   3      811.26      864.30     54.73 o 
  11   6   3      137.85      180.36     72.97 o 
  12   6   3      511.48      470.87     59.20 o 
 -11   7   3       19.36      -14.46     41.30 o 
 -10   7   3       82.60       68.15     46.12 o 
  -9   7   3      371.24      339.46     47.90 o 
  -8   7   3      220.08      271.48     31.99 o 
  -7   7   3     1126.91     1251.58     68.87 o 
  -6   7   3     1705.84     1680.50    129.76 o 
  -5   7   3        4.49      -15.83     20.65 o 
  -4   7   3     5240.90     4982.34    135.96 o 
  -3   7   3     4357.35     4293.78    148.84 o 
  -2   7   3     3302.17     3254.13    101.35 o 
  -1   7   3     3800.09     3778.86     66.28 o 
   1   7   3       29.61       13.82      8.15 o 
   2   7   3     5882.35     5849.67     90.36 o 
   3   7   3     1854.69     2076.49     50.44 o 
   4   7   3      197.83      177.92     56.79 o 
   5   7   3     2506.20     2515.51     91.21 o 
   6   7   3     2362.13     2347.89     69.15 o 
   7   7   3        2.27       -2.43     21.89 o 
   8   7   3     2506.65     2338.37    114.62 o 
   9   7   3     1010.84     1062.72     47.91 o 
  10   7   3      799.72      861.79     47.25 o 
  11   7   3     1270.37     1300.56     77.11 o 
  12   7   3       70.05       96.38     42.68 o 
 -10   8   3      161.97      162.46     60.58 o 
  -9   8   3        7.22       -6.01     26.56 o 
  -8   8   3      976.81      996.97     69.82 o 
  -7   8   3     1235.71     1177.76     68.61 o 
  -6   8   3      114.56       86.42     29.01 o 
  -5   8   3     3608.72     3714.27    139.06 o 
  -4   8   3      467.88      395.83     55.76 o 
  -3   8   3     4379.61     4280.64    112.65 o 
  -2   8   3     2405.14     2269.39     54.04 o 
  -1   8   3      342.30      391.29     24.79 o 
   0   8   3        9.27       19.81     11.67 o 
   1   8   3     5400.16     5631.77     81.05 o 
   2   8   3      352.43      378.91     17.60 o 
   3   8   3      976.62     1026.34     33.66 o 
   4   8   3     3531.73     3523.89    101.47 o 
   5   8   3     2488.94     2572.66     87.62 o 
   6   8   3      377.12      336.74     39.69 o 
   7   8   3     2506.59     2578.13     78.12 o 
   8   8   3      281.74      281.00     42.42 o 
   9   8   3     1270.37     1192.27    101.54 o 
  10   8   3     1188.59     1092.56     75.66 o 
  11   8   3       30.84       43.33     32.63 o 
  12   8   3      344.93      358.66     57.14 o 
 -10   9   3        0.85        7.36     35.27 o 
  -9   9   3      580.76      526.74     92.25 o 
  -8   9   3      349.36      350.88     49.36 o 
  -7   9   3      588.83      598.08     67.46 o 
  -6   9   3     1298.09     1288.36     71.55 o 
  -5   9   3       54.10       83.39     25.74 o 
  -4   9   3      671.81      673.26     72.28 o 
  -3   9   3      728.54      668.01     97.07 o 
  -2   9   3        7.57       30.00     15.43 o 
  -1   9   3      879.89      855.24     31.15 o 
   0   9   3     3057.70     3259.82     62.00 o 
   1   9   3      693.51      761.74     25.19 o 
   2   9   3     1586.62     1543.31     38.25 o 
   3   9   3     1973.18     2002.82     71.66 o 
   4   9   3     1316.22     1241.34     61.31 o 
   5   9   3     1749.83     1735.81    138.71 o 
   6   9   3     3624.63     3691.37    116.26 o 
   7   9   3        0.04        6.18     20.25 o 
   8   9   3     1060.54     1106.27     59.06 o 
   9   9   3      406.33      342.04     49.50 o 
  10   9   3      212.25      244.70     75.72 o 
  11   9   3      733.67      861.20    108.08 o 
  -9  10   3      154.66      136.84     42.01 o 
  -8  10   3      350.18      285.56     48.90 o 
  -7  10   3      464.28      429.61     54.73 o 
  -6  10   3      163.46      182.45     44.40 o 
  -5  10   3      143.62      132.86     32.83 o 
  -4  10   3     1167.65     1135.56    182.43 o 
  -3  10   3       29.69      -17.90     24.78 o 
  -2  10   3     1760.39     1804.36     72.54 o 
  -1  10   3      222.75      250.84     21.77 o 
   0  10   3      160.50      152.93     18.39 o 
   1  10   3     2564.09     2509.18     61.06 o 
   2  10   3     2369.92     2334.68     58.38 o 
   3  10   3      188.11      164.27     31.37 o 
   4  10   3     1567.26     1569.24     72.28 o 
   5  10   3     2849.05     2820.83    159.71 o 
   6  10   3      481.41      512.08     50.87 o 
   7  10   3     2322.99     2432.55    100.19 o 
   8  10   3       13.08       10.75     24.49 o 
   9  10   3      335.41      289.79     48.29 o 
  10  10   3      439.75      410.94     57.04 o 
  11  10   3       11.39       46.40     43.29 o 
  -9  11   3       56.91       22.03     41.99 o 
  -8  11   3      143.51      231.56     48.63 o 
  -7  11   3        3.93       21.02     28.22 o 
  -6  11   3      297.04      343.59     47.15 o 
  -5  11   3      291.93      290.47     42.57 o 
  -4  11   3       28.07       32.13     25.07 o 
  -3  11   3      951.41      955.82     60.04 o 
  -2  11   3      514.81      624.06     48.67 o 
  -1  11   3        0.85      -14.49     14.49 o 
   0  11   3     1406.90     1347.28     47.59 o 
   1  11   3     2459.69     2537.68     68.97 o 
   2  11   3       98.33       70.13     49.57 o 
   3  11   3     3321.39     3318.15    107.64 o 
   4  11   3      781.40      783.74     56.71 o 
   5  11   3     1065.35     1076.56    116.68 o 
   6  11   3     2059.03     2035.73     91.01 o 
   7  11   3       34.12       36.89     45.43 o 
   8  11   3      608.88      567.24     49.57 o 
   9  11   3      420.87      359.10     59.89 o 
  10  11   3        0.19       10.28     33.78 o 
  11  11   3      120.79      147.54     55.04 o 
  -8  12   3       43.13       -7.58     32.70 o 
  -7  12   3      297.95      362.76     53.49 o 
  -6  12   3       39.60       43.47     30.56 o 
  -5  12   3        6.92       -7.63     23.12 o 
  -4  12   3      750.05      733.16     57.87 o 
  -3  12   3      614.57      501.05     48.12 o 
  -2  12   3      189.33      161.95     27.13 o 
  -1  12   3      950.15     1016.09     83.99 o 
   0  12   3      424.01      439.20     58.51 o 
   1  12   3     1932.69     2018.44    116.19 o 
   2  12   3     3679.49     3579.04    113.87 o 
   3  12   3      155.93      174.98     47.84 o 
   4  12   3     1500.03     1494.45     78.52 o 
   5  12   3     1406.54     1480.63     80.55 o 
   6  12   3      197.34      130.31     39.52 o 
   7  12   3      636.03      543.23     60.00 o 
   8  12   3      182.89      157.61     36.08 o 
   9  12   3        3.79       16.85     30.21 o 
  10  12   3      188.30      237.14    111.52 o 
  -7  13   3       26.43        0.88     32.72 o 
  -6  13   3       18.68       39.79     29.95 o 
  -5  13   3      205.37      199.26     41.11 o 
  -4  13   3      170.04      225.94     41.13 o 
  -3  13   3      475.82      469.07     49.10 o 
  -2  13   3     1152.18     1134.99    127.36 o 
  -1  13   3      736.41      671.46     50.37 o 
   0  13   3      437.28      560.36     66.78 o 
   1  13   3     1787.54     1951.27     76.87 o 
   2  13   3       76.05       26.83     26.58 o 
   3  13   3     1588.82     1585.39    186.21 o 
   4  13   3     1051.26     1101.59     80.54 o 
   5  13   3        3.09       10.63     28.89 o 
   6  13   3      799.94      742.50    105.67 o 
   7  13   3       31.63       61.12     36.70 o 
   8  13   3        1.20      -45.45     59.89 o 
   9  13   3      166.77      113.97     45.52 o 
  -6  14   3      259.48      262.59     49.86 o 
  -5  14   3       65.22       37.47     51.29 o 
  -4  14   3      469.85      412.81     51.60 o 
  -3  14   3      640.89      734.22    128.39 o 
  -2  14   3       12.58        6.93     23.48 o 
  -1  14   3      502.96      574.82     73.66 o 
   0  14   3      290.18      309.88     44.95 o 
   1  14   3      410.24      425.23     84.33 o 
   2  14   3     1478.76     1519.50     83.08 o 
   3  14   3       73.26      116.51     37.54 o 
   4  14   3       92.07       87.08     38.31 o 
   5  14   3      248.70      266.89     49.38 o 
   6  14   3       46.54       29.85     34.08 o 
   7  14   3       12.41        6.63     38.21 o 
   8  14   3      403.37      463.97    143.53 o 
   9  14   3      127.39       89.47     42.22 o 
  -5  15   3      229.47      221.45     48.30 o 
  -4  15   3      273.85      352.99    101.88 o 
  -3  15   3      132.11      305.65     69.53 o 
  -2  15   3      630.46      563.80     80.54 o 
  -1  15   3       80.93       97.07     47.50 o 
   0  15   3      336.63      241.32     46.80 o 
   1  15   3      607.80      525.94     91.56 o 
   2  15   3        4.06      -28.22     52.32 o 
   3  15   3      334.51      406.55     55.91 o 
   4  15   3      288.01      265.50     51.09 o 
   5  15   3      117.54      134.02     41.50 o 
   6  15   3       23.56        3.24     45.78 o 
   7  15   3      494.93      452.30     66.07 o 
   8  15   3      134.27      182.28     59.36 o 
  -4  16   3       62.50       45.56     80.54 o 
  -3  16   3      270.93      294.64     80.54 o 
  -2  16   3       12.41       61.96     56.45 o 
   1  16   3        0.15        4.82     57.83 o 
   2  16   3      107.29       93.62     64.02 o 
   3  16   3       58.05       60.88     40.62 o 
   4  16   3       31.73       72.07     39.69 o 
   5  16   3      188.31      154.65     53.35 o 
   6  16   3      326.12      287.76     59.49 o 
  -2  17   3      127.09      117.03     67.46 o 
  -1  17   3       45.60      -34.42     57.14 o 
   1  17   3       75.45       67.46     69.53 o 
   2  17   3       96.67      102.57     72.28 o 
   3  17   3        2.06      -15.14     65.40 o 
   4  17   3      279.34      422.68     98.44 o 
  -3 -16   4       98.24       93.57     51.70 o 
  -2 -16   4      116.54       84.67     74.35 o 
  -1 -16   4        4.10       34.42     68.15 o 
   0 -16   4      242.53      181.74     86.05 o 
   1 -16   4       23.27      -30.64     39.86 o 
   2 -16   4       17.45       -5.46     43.47 o 
   3 -16   4       17.45        7.71     45.57 o 
  -5 -15   4       18.99      -41.83     41.83 o 
  -4 -15   4      296.16      403.77    129.76 o 
  -3 -15   4      160.02      190.25    143.53 o 
  -2 -15   4       12.55       25.43     40.35 o 
  -1 -15   4      150.10      273.30     82.61 o 
   0 -15   4       75.06      123.22     70.91 o 
   1 -15   4        0.43       11.70     60.58 o 
   2 -15   4       14.45      -21.95     32.97 o 
   3 -15   4       58.76       83.53     46.25 o 
   4 -15   4        0.20       -0.49     39.35 o 
  -6 -14   4        0.37      -25.58     41.73 o 
  -5 -14   4      345.29      239.66     54.40 o 
  -4 -14   4      301.98      240.39     53.12 o 
  -3 -14   4       92.56       60.14     37.44 o 
  -2 -14   4       71.93       67.00     40.85 o 
  -1 -14   4       52.35       52.51     37.54 o 
   0 -14   4       21.47       40.78     32.93 o 
   1 -14   4      137.08      130.42     41.00 o 
   2 -14   4       63.25       71.43     37.54 o 
   3 -14   4        5.95       10.36     31.78 o 
   4 -14   4      146.68       75.66     41.63 o 
   5 -14   4       84.00      116.62     55.43 o 
   6 -14   4       33.98       29.69     51.97 o 
  -7 -13   4       10.48      -32.68     39.00 o 
  -6 -13   4      384.85      454.98     71.59 o 
  -5 -13   4       46.61       15.47     34.29 o 
  -4 -13   4      124.28      115.40     42.98 o 
  -3 -13   4       26.22       -9.04     30.92 o 
  -2 -13   4       37.38       33.94     33.74 o 
  -1 -13   4      105.41      106.78     29.29 o 
   0 -13   4      212.20      143.56     31.11 o 
   1 -13   4      253.45      325.03    122.54 o 
   2 -13   4        1.67       18.14     28.59 o 
   3 -13   4      503.63      590.49    116.68 o 
   4 -13   4       55.15       57.68     25.44 o 
   5 -13   4      182.08      189.61     35.58 o 
   6 -13   4      209.66      271.13     84.67 o 
   7 -13   4       16.83       13.97     31.32 o 
  -8 -12   4      108.16       81.14     32.45 o 
  -7 -12   4      182.65      170.82     34.64 o 
  -6 -12   4        0.13      -33.10     33.10 o 
  -5 -12   4      303.93      234.40     53.35 o 
  -4 -12   4      195.54      101.13     36.24 o 
  -3 -12   4        0.70       35.89     33.24 o 
  -2 -12   4       18.04      -25.31     25.31 o 
  -1 -12   4      402.30      425.74     52.02 o 
   0 -12   4      165.48      224.48     31.46 o 
   1 -12   4      326.75      252.95     32.76 o 
   2 -12   4      895.14     1007.96     68.61 o 
   3 -12   4       80.49       84.48     33.98 o 
   4 -12   4      706.15      739.09     49.97 o 
   5 -12   4      166.25      185.62     34.08 o 
   6 -12   4       49.54       40.20     26.71 o 
   7 -12   4      194.29      166.69     40.37 o 
   8 -12   4       48.56       29.91     29.60 o 
  -9 -11   4      192.08      166.11     45.70 o 
  -8 -11   4      115.54      139.11     33.22 o 
  -7 -11   4        1.45        1.60     25.67 o 
  -6 -11   4       28.89       24.34     26.02 o 
  -5 -11   4      103.92      104.64     39.35 o 
  -4 -11   4        7.30       28.92     29.79 o 
  -3 -11   4      118.53       81.47     34.40 o 
  -2 -11   4     1800.44     1793.56     87.58 o 
  -1 -11   4      212.77      199.23     28.85 o 
   0 -11   4     1731.20     1645.29     65.88 o 
   1 -11   4     1590.17     1584.02     62.47 o 
   2 -11   4        4.05      -24.01     36.83 o 
   3 -11   4     1024.13     1095.21     69.48 o 
   4 -11   4      369.38      403.48     37.95 o 
   5 -11   4      363.21      364.32     39.63 o 
   6 -11   4      602.37      767.76    132.36 o 
   7 -11   4       28.46       44.32     26.22 o 
   8 -11   4       90.48       83.06     30.72 o 
   9 -11   4       78.08       96.74     34.24 o 
  -9 -10   4      117.84      103.29     38.18 o 
  -8 -10   4       61.95       68.03     34.68 o 
  -7 -10   4      275.46      271.95     35.84 o 
  -6 -10   4      137.81       94.54     27.20 o 
  -5 -10   4        1.92       -5.36     21.63 o 
  -4 -10   4      314.97      284.95     44.52 o 
  -3 -10   4     1356.29     1438.88     77.38 o 
  -2 -10   4       76.39       65.18     30.42 o 
  -1 -10   4     2216.58     2253.31     69.25 o 
   0 -10   4     1451.64     1395.03     54.97 o 
   1 -10   4      264.43      240.29     31.65 o 
   2 -10   4     2599.14     2716.74     77.79 o 
   3 -10   4      535.45      585.58     74.90 o 
   4 -10   4      767.67      825.32     46.82 o 
   5 -10   4      208.53      130.90     39.93 o 
   6 -10   4        2.06       -4.15     20.19 o 
   7 -10   4      309.71      337.63     34.08 o 
   8 -10   4      225.76      172.08     33.53 o 
   9 -10   4       11.38       10.88     26.32 o 
  10 -10   4       24.67       16.40     29.19 o 
 -10  -9   4       62.72       41.30     47.50 o 
  -9  -9   4       25.13       10.25     30.74 o 
  -8  -9   4      136.24      149.52     45.09 o 
  -7  -9   4      448.50      455.61     39.44 o 
  -6  -9   4      161.11      126.75     27.97 o 
  -5  -9   4      680.40      718.56     42.30 o 
  -4  -9   4     1182.25     1297.23     51.36 o 
  -3  -9   4      917.06      888.58     43.97 o 
  -2  -9   4     5279.72     5183.77    141.13 o 
  -1  -9   4      946.53      996.07     44.51 o 
   0  -9   4      706.23      731.60     79.06 o 
   1  -9   4      546.04      589.92     33.09 o 
   2  -9   4       86.28       86.70     17.44 o 
   3  -9   4     1073.52     1040.66     38.32 o 
   4  -9   4      330.45      356.16     34.35 o 
   5  -9   4       13.57        9.61     18.88 o 
   6  -9   4       83.88       47.03     29.91 o 
   7  -9   4      472.07      482.82     39.35 o 
   8  -9   4        2.15        6.53     21.68 o 
   9  -9   4      130.27      151.00     33.20 o 
  10  -9   4       57.10       44.62     35.54 o 
 -10  -8   4        7.89      -10.33     40.62 o 
  -9  -8   4      257.09      209.56     49.22 o 
  -8  -8   4      294.26      335.07     42.65 o 
  -7  -8   4      160.72      139.06     33.08 o 
  -6  -8   4      922.66      880.13     45.98 o 
  -5  -8   4      525.28      642.93     71.87 o 
  -4  -8   4     1156.38     1124.57     46.65 o 
  -3  -8   4     3986.38     4171.73     87.38 o 
  -2  -8   4       29.78       22.73     14.00 o 
  -1  -8   4     4409.44     4257.36     72.06 o 
   0  -8   4     1609.36     1539.79     35.41 o 
   1  -8   4      758.42      776.14     27.17 o 
   2  -8   4     1202.68     1226.39     33.87 o 
   3  -8   4     1343.39     1376.73     36.66 o 
   4  -8   4      194.30      166.42     20.58 o 
   5  -8   4      971.49      994.47     40.41 o 
   6  -8   4        2.93       -6.69     20.81 o 
   7  -8   4       35.10       36.38     23.71 o 
   8  -8   4      526.60      501.65     40.06 o 
   9  -8   4      388.06      377.12     38.88 o 
  10  -8   4       13.04        9.98     23.48 o 
  11  -8   4      166.26      174.86     65.40 o 
 -11  -7   4       51.06       59.20     45.43 o 
 -10  -7   4      205.94      267.51     69.53 o 
  -9  -7   4      163.00      243.80     39.86 o 
  -8  -7   4      170.51      158.02     34.55 o 
  -7  -7   4     1824.32     1877.08     75.72 o 
  -6  -7   4       28.76       19.46     19.52 o 
  -5  -7   4     2171.52     2237.23     63.33 o 
  -4  -7   4     2732.12     2742.46     68.27 o 
  -3  -7   4      409.59      410.49     48.89 o 
  -2  -7   4     5757.10     5591.98     84.33 o 
  -1  -7   4     1485.74     1484.87     38.81 o 
   0  -7   4     1870.28     1847.92     37.33 o 
   1  -7   4     2511.22     2468.49     44.36 o 
   2  -7   4     1528.18     1585.97     36.34 o 
   3  -7   4      579.46      570.42     24.47 o 
   4  -7   4      416.26      397.58     27.50 o 
   5  -7   4       32.39       20.41     19.25 o 
   6  -7   4      145.10      140.37     24.35 o 
   7  -7   4      676.28      700.45     41.44 o 
   8  -7   4     1145.71     1115.73     92.53 o 
   9  -7   4       52.05       66.68     23.57 o 
  10  -7   4      351.54      386.54     50.54 o 
  11  -7   4       35.96        9.64     43.37 o 
 -11  -6   4      227.93      192.75     50.94 o 
 -10  -6   4        0.21       59.86     32.58 o 
  -9  -6   4      204.53      230.55     73.66 o 
  -8  -6   4      688.86      687.93     54.04 o 
  -7  -6   4       67.30       91.94     28.91 o 
  -6  -6   4     2831.19     2894.93     72.87 o 
  -5  -6   4     1263.37     1299.54     62.27 o 
  -4  -6   4     2360.48     2493.66     62.43 o 
  -3  -6   4     4213.33     4171.76     68.17 o 
  -2  -6   4     1215.57     1353.11     35.59 o 
  -1  -6   4     1945.79     1741.06     40.21 o 
   0  -6   4     2973.62     2972.77     46.98 o 
   1  -6   4       15.96        7.13      8.86 o 
   2  -6   4     1224.63     1328.14     32.16 o 
   3  -6   4      367.68      382.85     19.82 o 
   4  -6   4      503.18      543.48     23.17 o 
   5  -6   4      140.41      128.40     18.65 o 
   6  -6   4     2427.39     2332.27     56.95 o 
   7  -6   4      640.12      713.15     54.85 o 
   8  -6   4      943.59      906.73     45.52 o 
   9  -6   4      343.83      470.04     37.61 o 
  10  -6   4       11.11      -30.98     30.98 o 
  11  -6   4      270.26      257.46     66.78 o 
  12  -6   4      104.23       35.11     51.63 o 
 -11  -5   4        0.20      -23.41     35.11 o 
 -10  -5   4      771.56      695.29     68.15 o 
  -9  -5   4      466.82      467.71     69.18 o 
  -8  -5   4     1375.81     1433.26     83.30 o 
  -7  -5   4     3672.21     3349.29     96.59 o 
  -6  -5   4      524.00      545.24     33.36 o 
  -5  -5   4     3493.12     3506.12    106.26 o 
  -4  -5   4     1491.49     1447.64     37.16 o 
  -3  -5   4       23.15       32.01     11.81 o 
  -2  -5   4     2043.61     2061.30     34.14 o 
  -1  -5   4     6006.19     6389.17     86.96 o 
   0  -5   4     3094.93     3160.80     54.83 o 
   1  -5   4     2805.48     2638.15     50.52 o 
   2  -5   4     4362.52     4322.56     78.21 o 
   3  -5   4     3904.87     3807.82     47.59 o 
   4  -5   4     2269.55     2265.08     42.50 o 
   5  -5   4     3466.57     3438.27     55.00 o 
   6  -5   4       28.14       29.28     10.98 o 
   7  -5   4     3853.71     3780.23     74.30 o 
   8  -5   4     1584.53     1606.71     54.97 o 
   9  -5   4      344.38      406.68     35.11 o 
  10  -5   4      391.74      390.33     70.22 o 
  11  -5   4      117.99      174.17     59.89 o 
  12  -5   4       94.56      105.33     57.83 o 
 -11  -4   4      449.86      468.80     60.58 o 
 -10  -4   4      144.51       76.41     37.17 o 
  -9  -4   4      850.40      976.85     72.97 o 
  -8  -4   4     3472.17     3487.31    100.18 o 
  -7  -4   4      234.45      239.05     40.96 o 
  -6  -4   4     2715.18     2678.59     80.35 o 
  -5  -4   4     1999.73     2001.36     53.65 o 
  -4  -4   4     1063.03     1028.12     30.38 o 
  -3  -4   4     3812.61     3910.63     61.52 o 
  -2  -4   4     3347.68     3413.12     46.42 o 
  -1  -4   4      662.40      704.15     19.49 o 
   0  -4   4      128.32      101.96     15.60 o 
   1  -4   4     3421.73     3244.36     44.77 o 
   2  -4   4      127.24      110.77     11.29 o 
   3  -4   4    16264.69    15703.71    138.81 o 
   4  -4   4     6742.44     6389.43     68.91 o 
   5  -4   4       86.47       81.25     10.26 o 
   6  -4   4     2836.34     2865.39     48.58 o 
   7  -4   4     2374.74     2418.00     51.60 o 
   8  -4   4     1874.69     1874.22     47.41 o 
   9  -4   4      904.57      973.38     78.13 o 
  10  -4   4        0.18      -17.18     18.67 o 
  11  -4   4       80.76       24.09     41.99 o 
  12  -4   4      242.64      132.17     60.58 o 
 -11  -3   4        8.22       -8.95     36.49 o 
 -10  -3   4      701.31      713.19     64.02 o 
  -9  -3   4      968.53     1011.96     69.53 o 
  -8  -3   4        2.30       19.41     22.25 o 
  -7  -3   4      278.18      297.26     33.89 o 
  -6  -3   4     1459.85     1401.38     56.68 o 
  -5  -3   4     1173.33     1134.44     38.52 o 
  -4  -3   4      147.10      149.87     14.50 o 
  -3  -3   4      111.72       98.21     12.35 o 
  -2  -3   4     1422.78     1459.21     32.94 o 
  -1  -3   4     9126.56     9338.21     95.20 o 
   0  -3   4     4766.65     4705.41     63.48 o 
   1  -3   4      212.68      241.76     18.68 o 
   2  -3   4    13866.14    12941.90    128.47 o 
   3  -3   4    12659.65    12087.89    110.19 o 
   4  -3   4    12224.00    11911.60    117.85 o 
   5  -3   4     3894.62     3640.79     47.34 o 
   6  -3   4      404.34      387.05     16.78 o 
   7  -3   4     3553.37     3500.66     56.68 o 
   8  -3   4     3038.94     3087.10     63.24 o 
   9  -3   4      209.86      262.46     26.29 o 
  10  -3   4      115.37      191.44     82.95 o 
  11  -3   4      206.41      201.01     59.89 o 
  12  -3   4        5.17        6.88     37.86 o 
 -11  -2   4      471.77      503.23     57.83 o 
 -10  -2   4      204.83      123.22     41.30 o 
  -9  -2   4      743.91      766.20     62.65 o 
  -8  -2   4      491.64      558.17     42.81 o 
  -7  -2   4       94.36       64.30     24.06 o 
  -6  -2   4      576.48      653.98     39.35 o 
  -5  -2   4      382.69      406.35     21.40 o 
  -4  -2   4      260.68      262.98     16.91 o 
  -3  -2   4      691.28      669.59     22.88 o 
  -2  -2   4    16105.91    16117.55    197.14 o 
  -1  -2   4     3622.71     3363.07     75.33 o 
   0  -2   4    47198.48    49161.20    544.68 o 
   1  -2   4    19440.31    19425.18    202.18 o 
   2  -2   4     1814.62     1653.21     52.76 o 
   3  -2   4    25412.16    24903.55    221.61 o 
   4  -2   4    13038.88    12373.60    112.52 o 
   5  -2   4     2645.50     2701.80     38.57 o 
   6  -2   4     1861.91     1839.42     32.66 o 
   7  -2   4     1461.06     1455.48     39.37 o 
   8  -2   4      582.52      620.00     34.79 o 
   9  -2   4     1306.64     1326.56     56.22 o 
  10  -2   4      210.86      189.44     30.74 o 
  11  -2   4       43.19        0.71     21.33 o 
  12  -2   4      428.16      482.27     44.91 o 
  -9  -1   4      803.78      938.30     66.09 o 
  -8  -1   4       12.59       -4.13     28.91 o 
  -7  -1   4       21.88       48.77     22.27 o 
  -6  -1   4      676.98      682.26     32.11 o 
  -5  -1   4      922.01      975.56     34.45 o 
  -4  -1   4      819.13      898.70     31.79 o 
  -3  -1   4     6582.30     6301.65     93.11 o 
  -2  -1   4     3100.18     2914.48     52.75 o 
  -1  -1   4     4711.66     4628.49     92.13 o 
   0  -1   4    42125.45    43187.06    480.54 o 
   1  -1   4    20551.09    21446.54    249.40 o 
   2  -1   4     5230.84     4837.75     66.59 o 
   3  -1   4    14599.19    14254.03    137.87 o 
   4  -1   4    15691.68    14904.20    130.13 o 
   5  -1   4    10076.51    10056.46    107.33 o 
   6  -1   4     1164.58     1201.57     48.28 o 
   7  -1   4       50.82       58.35     13.52 o 
   8  -1   4     1137.60     1125.86     43.13 o 
   9  -1   4       22.42       23.29     19.49 o 
  10  -1   4        0.93       17.90     27.54 o 
  11  -1   4      324.56      341.43     43.03 o 
  12  -1   4      223.85      269.17     46.81 o 
  13  -1   4       54.44       82.61     39.93 o 
  -9   0   4       63.40       75.72     35.11 o 
  -8   0   4       28.45       48.19     29.60 o 
  -7   0   4     2200.95     2254.89     66.82 o 
  -6   0   4      497.42      526.22     28.52 o 
  -5   0   4     2108.88     2120.53     49.81 o 
  -4   0   4     4985.60     5102.59     81.83 o 
  -3   0   4      174.61      151.51     15.45 o 
  -2   0   4    12929.95    12697.13    222.36 o 
  -1   0   4     3430.73     3425.11     73.89 o 
   0   0   4       27.97       41.69     13.56 o 
   1   0   4      122.67      185.47     15.83 o 
   2   0   4     6415.43     6244.80     75.83 o 
   3   0   4    15869.11    15158.30    165.66 o 
   4   0   4     4752.56     4547.65     55.99 o 
   5   0   4       29.24       30.78      8.22 o 
   6   0   4      202.81      265.15     20.61 o 
   7   0   4     2353.91     2316.33     49.86 o 
   8   0   4       13.81      -11.31     11.31 o 
   9   0   4     1244.82     1257.19     54.08 o 
  10   0   4      886.59      836.41     62.65 o 
  11   0   4      316.75      287.75     45.43 o 
  12   0   4      278.60      285.00     46.81 o 
  13   0   4      135.56       71.59     38.55 o 
  -8   1   4     1905.99     1927.54    106.70 o 
  -7   1   4        8.07       67.09     19.80 o 
  -6   1   4     5437.85     5589.24     92.11 o 
  -5   1   4     2841.76     2773.42     77.06 o 
  -4   1   4      486.74      479.40     24.60 o 
  -3   1   4     7321.03     7190.35    133.37 o 
  -2   1   4     6884.43     6933.84    126.07 o 
  -1   1   4    16104.87    16181.69    355.22 o 
   0   1   4      935.88      954.10     34.11 o 
   1   1   4      688.99      621.67     24.19 o 
   2   1   4     4237.56     4175.74     63.59 o 
   3   1   4     4766.08     4505.19    100.95 o 
   4   1   4     2175.13     2125.58     39.21 o 
   5   1   4      834.95      813.81     34.43 o 
   6   1   4     2776.65     2765.45     57.35 o 
   7   1   4     1618.40     1618.60     40.40 o 
   8   1   4     2754.58     2648.23     99.96 o 
   9   1   4     1885.32     1798.94     78.13 o 
  10   1   4      254.82      151.45     37.86 o 
  11   1   4      512.65      571.38     56.45 o 
  12   1   4      606.16      753.12     66.78 o 
  13   1   4       56.37       11.01     37.17 o 
  -8   2   4       21.38        1.65     19.18 o 
  -7   2   4     4462.70     4726.60    174.86 o 
  -6   2   4     2102.60     2120.68     71.92 o 
  -5   2   4     4361.74     4452.61    154.89 o 
  -4   2   4     3456.27     3435.84    124.60 o 
  -3   2   4      358.36      343.82     26.65 o 
  -2   2   4    11077.45    11044.91    181.96 o 
  -1   2   4    14015.51    14018.01    218.31 o 
   0   2   4     1429.88     1420.87     59.20 o 
   1   2   4       49.50       57.82      9.70 o 
   2   2   4     1724.56     1669.95     35.10 o 
   3   2   4      533.99      572.00     20.12 o 
   4   2   4     5143.66     5220.60    101.18 o 
   5   2   4     1215.90     1285.09     48.09 o 
   6   2   4      588.57      536.32     26.78 o 
   7   2   4     2605.47     2563.62     60.21 o 
   8   2   4     4623.56     4553.05     76.53 o 
   9   2   4      151.00      128.80     21.01 o 
  10   2   4     1054.26     1059.46     68.84 o 
  11   2   4      670.50      654.52    131.83 o 
  12   2   4      285.22      222.36     45.43 o 
  13   2   4      456.68      469.49     61.96 o 
 -10   3   4      109.52      147.32     52.32 o 
  -9   3   4      150.17      161.09     50.94 o 
  -8   3   4     2603.69     2625.58    133.55 o 
  -7   3   4     1260.58     1331.81     61.54 o 
  -6   3   4     2747.68     2899.00     88.67 o 
  -5   3   4     5958.55     6174.38    135.42 o 
  -4   3   4      287.03      294.64     41.99 o 
  -3   3   4     8695.89     9431.86    245.07 o 
  -2   3   4    16027.61    16948.50    261.58 o 
  -1   3   4     4866.56     4751.29     92.39 o 
   0   3   4     7536.05     7611.36    130.39 o 
   1   3   4       15.37       14.00     10.19 o 
   3   3   4     3676.50     3660.99     87.14 o 
   4   3   4     6509.36     6859.86    152.14 o 
   5   3   4      228.58      288.13     21.52 o 
   6   3   4     3528.33     3385.69     65.97 o 
   7   3   4     4076.12     4076.24     78.28 o 
   8   3   4     1089.23      996.63     34.61 o 
   9   3   4     2101.62     2096.06     60.18 o 
  10   3   4      490.14      510.11     53.01 o 
  11   3   4      554.14      486.02     54.38 o 
  12   3   4      575.17      648.48     65.40 o 
  13   3   4        0.05        4.82     35.80 o 
 -10   4   4      542.12      549.35     79.17 o 
  -9   4   4      902.26     1119.35    101.88 o 
  -8   4   4      170.83      161.18     37.86 o 
  -7   4   4     2826.83     3017.69    160.40 o 
  -6   4   4     2851.58     2715.04     88.04 o 
  -5   4   4     1333.84     1303.79     42.10 o 
  -4   4   4     5048.58     5285.93    170.38 o 
  -3   4   4     2342.79     2353.66    101.88 o 
  -2   4   4     1214.71     1204.15     40.35 o 
  -1   4   4    14168.61    14383.58    226.00 o 
   0   4   4     2434.35     2395.80     58.75 o 
   1   4   4     2814.62     3024.78     84.07 o 
   2   4   4     4137.06     4116.70     53.77 o 
   3   4   4     7748.22     7538.75    107.66 o 
   4   4   4      166.19      169.18     16.92 o 
   5   4   4     4998.71     4683.56     84.68 o 
   6   4   4     1585.50     1691.26     96.72 o 
   7   4   4     7477.07     7203.27    163.45 o 
   8   4   4     4714.21     4908.57    108.01 o 
   9   4   4        6.40      -20.85     20.85 o 
  10   4   4      719.20      797.17     61.96 o 
  11   4   4      487.73      405.42     43.68 o 
  12   4   4      131.42      132.86     42.68 o 
  13   4   4      338.79      409.60     59.89 o 
 -11   5   4      171.09      199.64     64.71 o 
 -10   5   4      251.61      168.66     57.83 o 
  -9   5   4      305.19      201.01     57.14 o 
  -8   5   4     2027.55     1958.05    185.18 o 
  -7   5   4     1209.75     1194.37     93.28 o 
  -6   5   4       65.25      111.19     21.37 o 
  -5   5   4     2614.04     2549.64     83.57 o 
  -4   5   4      316.60      329.63     32.83 o 
  -3   5   4     3256.75     3447.80     90.62 o 
  -2   5   4     8705.68     9091.29    198.60 o 
  -1   5   4     6666.26     7142.42    129.58 o 
   0   5   4      106.17       69.77     17.55 o 
   1   5   4     4208.74     4052.88    108.44 o 
   2   5   4     8003.39     8099.07    114.60 o 
   3   5   4     1791.49     1753.01     38.58 o 
   4   5   4    15271.40    15199.95    193.24 o 
   5   5   4       24.77       56.38     17.51 o 
   6   5   4     8136.13     8001.18    128.80 o 
   7   5   4     4518.34     4409.10    118.26 o 
   8   5   4      497.76      456.15     31.00 o 
   9   5   4     2330.66     2474.14     66.98 o 
  10   5   4      410.89      394.13     40.65 o 
  11   5   4      165.84      172.15     29.79 o 
  12   5   4      635.33      589.28     63.33 o 
  13   5   4       80.79       59.89     39.93 o 
 -11   6   4       57.39        2.07     44.75 o 
 -10   6   4      196.33       91.56     49.57 o 
  -9   6   4      520.93      596.98     88.80 o 
  -8   6   4        0.51       -8.33     20.16 o 
  -7   6   4     1077.52     1137.86     65.85 o 
  -6   6   4     1739.13     1800.87    103.95 o 
  -5   6   4      156.53      161.58     30.18 o 
  -4   6   4      658.73      611.27     43.31 o 
  -3   6   4     2987.55     2820.94     84.17 o 
  -2   6   4      121.72      103.58     20.66 o 
  -1   6   4      288.51      255.63     20.47 o 
   0   6   4     3492.51     3285.63     64.63 o 
   1   6   4     1907.41     2011.61     35.93 o 
   2   6   4    14426.90    14955.31    148.96 o 
   3   6   4    20492.71    21143.25    201.23 o 
   4   6   4     1632.83     1707.13     32.90 o 
   5   6   4     8323.42     8196.43    166.43 o 
   6   6   4     1059.77     1012.44     54.49 o 
   7   6   4     4530.41     4399.61    170.04 o 
   8   6   4     4077.39     3807.49    165.56 o 
   9   6   4       36.53       25.81     31.88 o 
  10   6   4      438.79      451.36     57.48 o 
  11   6   4      452.40      496.74     68.08 o 
  12   6   4       87.72      128.04     44.06 o 
 -10   7   4      222.15      205.15     64.71 o 
  -9   7   4      127.65      126.66     85.36 o 
  -8   7   4      549.59      498.89     58.51 o 
  -7   7   4      600.86      422.25     46.72 o 
  -6   7   4        3.75       -6.88     27.54 o 
  -5   7   4      423.01      385.09     40.54 o 
  -4   7   4      227.01      259.86     32.79 o 
  -3   7   4       23.60        4.21     15.00 o 
  -2   7   4     1962.15     1992.87     42.42 o 
  -1   7   4     8286.48     8247.76    108.71 o 
   0   7   4       25.84       55.80     17.98 o 
   1   7   4    10568.54    11167.73    120.03 o 
   2   7   4     7081.79     7369.88     86.80 o 
   3   7   4     5192.76     5126.04     78.43 o 
   4   7   4     5745.02     5655.53    116.95 o 
   5   7   4      452.62      463.36     37.95 o 
   6   7   4     1869.95     1790.13     60.58 o 
   7   7   4     3735.09     3606.08    110.50 o 
   8   7   4       71.55       65.02     29.02 o 
   9   7   4      860.02      936.19    106.36 o 
  10   7   4      739.80      665.49     42.18 o 
  11   7   4       42.55       -2.06     22.16 o 
  12   7   4      246.36      311.46     42.81 o 
 -10   8   4       21.29       28.91     40.62 o 
  -9   8   4      264.68      317.27     49.68 o 
  -8   8   4       71.94       42.06     40.96 o 
  -7   8   4       23.91       47.56     25.74 o 
  -6   8   4     1259.87     1211.62     67.42 o 
  -5   8   4      433.75      441.49     44.49 o 
  -4   8   4      239.49      254.25     34.68 o 
  -3   8   4     1992.47     1948.36     74.43 o 
  -2   8   4     3794.85     3851.34     81.28 o 
  -1   8   4     2631.66     2691.34     61.50 o 
   0   8   4     7851.17     7998.70    125.55 o 
   1   8   4     1686.87     1612.93     46.30 o 
   2   8   4     4529.18     4274.13     72.73 o 
   3   8   4     7794.36     8217.08    125.95 o 
   4   8   4      203.26      214.73     22.25 o 
   5   8   4     1466.86     1403.23     65.47 o 
   6   8   4     1233.20     1202.49     52.23 o 
   7   8   4        0.30       -1.61     24.77 o 
   8   8   4     1120.53     1056.90     68.64 o 
   9   8   4      311.56      314.35     59.89 o 
  10   8   4        0.08       -2.75     28.46 o 
  11   8   4      421.27      392.42     64.37 o 
  12   8   4      211.48      205.11     43.16 o 
  -9   9   4      132.06      115.00     40.85 o 
  -8   9   4       41.94       22.95     27.95 o 
  -7   9   4      425.16      390.97     48.88 o 
  -6   9   4      276.16      273.82     48.53 o 
  -5   9   4      368.01      391.01     61.27 o 
  -4   9   4     4504.06     4281.14    123.31 o 
  -3   9   4     1048.84     1157.72    100.51 o 
  -2   9   4     3929.01     3861.70    107.27 o 
  -1   9   4     4272.66     4281.23    118.84 o 
   0   9   4        0.33       -1.87     10.45 o 
   1   9   4     3140.35     3047.97     57.28 o 
   2   9   4     3595.55     3620.27     63.73 o 
   3   9   4      629.77      653.96     46.89 o 
   4   9   4      915.00      926.88     52.96 o 
   5   9   4      605.60      530.77     72.97 o 
   6   9   4       83.08      139.05     55.07 o 
   7   9   4     1002.68      923.02    113.87 o 
   8   9   4      147.88       99.69     37.12 o 
   9   9   4       95.62       51.16     32.89 o 
  10   9   4      496.87      559.44     93.62 o 
  11   9   4      645.67      587.21    101.20 o 
  12   9   4       79.35       73.69     46.47 o 
  -9  10   4        4.95       -0.99     32.25 o 
  -8  10   4      198.97      107.91     68.15 o 
  -7  10   4      102.44       64.07     42.68 o 
  -6  10   4      604.59      620.34     56.22 o 
  -5  10   4     1289.86     1276.92     69.30 o 
  -4  10   4      146.12      135.62     45.43 o 
  -3  10   4     1721.23     1789.62     75.90 o 
  -2  10   4     3701.07     3748.14    109.80 o 
  -1  10   4     1253.65     1177.99     57.57 o 
   0  10   4     3591.93     3640.21     71.24 o 
   1  10   4     1413.18     1428.51     45.29 o 
   2  10   4      617.47      627.03     55.36 o 
   3  10   4      788.92      901.73     93.62 o 
   4  10   4      386.99      354.46     43.71 o 
   5  10   4       59.64       10.45     21.33 o 
   6  10   4      633.17      579.90     53.52 o 
   7  10   4      682.28      688.49     48.05 o 
   8  10   4      130.20      127.76     39.19 o 
   9  10   4      422.37      371.03     52.51 o 
  10  10   4      597.85      521.09    106.01 o 
  11  10   4      266.22      267.63     56.33 o 
  -8  11   4       26.33       16.28     33.81 o 
  -7  11   4      492.85      388.71     62.99 o 
  -6  11   4      307.22      259.62     47.16 o 
  -5  11   4       97.81      125.11     35.01 o 
  -4  11   4      563.32      598.84     53.03 o 
  -3  11   4     1355.40     1299.71     96.38 o 
  -2  11   4     1062.09     1029.59     60.10 o 
  -1  11   4     4172.89     4112.83    114.63 o 
   0  11   4      841.63      933.37     31.50 o 
   1  11   4       66.60       48.75     15.66 o 
   2  11   4     1509.49     1453.61     67.75 o 
   3  11   4       20.83       47.56     26.45 o 
   4  11   4     2149.61     1956.83    230.27 o 
   5  11   4     1261.08     1293.17     98.79 o 
   6  11   4      743.44      851.64     64.69 o 
   7  11   4      329.00      313.55     38.87 o 
   8  11   4      741.54      651.86     52.73 o 
   9  11   4      119.72      136.30     45.78 o 
  10  11   4      319.00      271.42     54.48 o 
  11  11   4      674.66      559.63     70.18 o 
  -8  12   4      358.48      343.51     79.17 o 
  -7  12   4      114.80      118.16     39.79 o 
  -6  12   4      211.75      244.13     48.53 o 
  -5  12   4      624.86      635.18     91.21 o 
  -4  12   4      128.33      161.68     36.26 o 
  -3  12   4      861.27      921.09     89.49 o 
  -2  12   4     2166.56     2233.88    123.22 o 
  -1  12   4        0.13      -19.71     19.71 o 
   0  12   4      509.08      550.82     61.27 o 
   1  12   4      670.10      712.26     40.65 o 
   2  12   4      118.87      123.36     57.48 o 
   3  12   4      803.52      774.71     58.05 o 
   4  12   4     1958.36     1909.83    152.83 o 
   5  12   4      696.15      763.13     62.44 o 
   6  12   4      980.49     1018.56    101.54 o 
   7  12   4     1266.05     1278.36    127.36 o 
   8  12   4       33.19       17.49     25.67 o 
   9  12   4      527.46      369.90     58.12 o 
  10  12   4      527.15      549.98     69.35 o 
  -7  13   4      137.16      131.35     42.62 o 
  -6  13   4      326.04      235.97     46.81 o 
  -5  13   4        3.38        3.16     27.11 o 
  -4  13   4      239.80      286.11     44.38 o 
  -3  13   4      537.82      545.14     52.33 o 
  -2  13   4       64.07       37.47     25.77 o 
  -1  13   4      445.29      374.49     61.27 o 
   0  13   4      673.00      708.37     74.35 o 
   1  13   4      548.85      489.72    112.55 o 
   2  13   4      446.51      469.73     49.19 o 
   3  13   4     1003.27     1142.92     72.73 o 
   4  13   4       14.20       14.00     29.26 o 
   5  13   4     1138.72     1204.10     82.26 o 
   6  13   4     1694.50     1737.10    157.30 o 
   7  13   4      240.21      177.36     51.97 o 
   8  13   4      845.01      679.07     66.92 o 
   9  13   4      206.10      163.13     78.48 o 
  -6  14   4       16.63       34.10     32.64 o 
  -5  14   4      330.15      387.38     54.59 o 
  -4  14   4      145.78      188.73     42.27 o 
  -3  14   4      126.60      170.87     38.02 o 
  -2  14   4      449.26      471.55     49.10 o 
  -1  14   4       69.20       81.92     44.75 o 
   0  14   4        0.23      -12.39     31.67 o 
   1  14   4      716.86      846.52     69.87 o 
   2  14   4     1094.65     1071.40     71.59 o 
   3  14   4      408.03      365.19     50.67 o 
   4  14   4     1052.26     1131.36     76.55 o 
   5  14   4      436.71      430.76     55.61 o 
   6  14   4      308.23      257.22     50.60 o 
   7  14   4      936.24      729.94     72.19 o 
   8  14   4        4.12       15.48     32.73 o 
   9  14   4      258.86      191.93     46.99 o 
  -5  15   4       72.22       39.83     64.37 o 
  -4  15   4       18.87       24.28     34.19 o 
  -3  15   4      223.80      257.15     45.26 o 
  -2  15   4       92.81      104.64     52.32 o 
  -1  15   4       94.35      126.67     50.25 o 
   0  15   4      646.31      620.94     77.79 o 
   1  15   4      376.70      282.94     76.41 o 
   2  15   4      444.02      416.49     86.74 o 
   3  15   4     1202.21     1391.14    134.93 o 
   4  15   4       43.34       33.66     34.19 o 
   5  15   4      480.18      463.53     60.32 o 
   6  15   4      599.84      497.88     99.82 o 
   7  15   4        7.20        0.83     39.84 o 
   8  15   4      382.01      305.80    110.70 o 
  -4  16   4       63.89       46.12     47.50 o 
  -3  16   4       56.57       40.60     35.67 o 
  -2  16   4      113.27      116.34     63.33 o 
   1  16   4      450.27      310.47     83.30 o 
   2  16   4      745.39      746.23    109.46 o 
   3  16   4       65.64       78.48     64.71 o 
   4  16   4      501.48      413.88     61.06 o 
   5  16   4      210.22      178.92     50.94 o 
   6  16   4       49.17       72.77     44.77 o 
  -2  17   4      238.05      237.50     78.48 o 
  -1  17   4       15.08      -52.32     61.96 o 
   2  17   4      121.31      187.25     79.86 o 
   3  17   4      583.26      551.41    101.88 o 
   4  17   4      103.27      199.64     86.05 o 
   5  17   4       86.59       91.83     51.41 o 
  -1 -16   5       29.00       33.04     71.59 o 
   0 -16   5        4.40      -47.50     61.27 o 
   1 -16   5       18.00      -15.82     44.28 o 
   2 -16   5      149.08      165.31     54.54 o 
  -4 -15   5       69.54       68.09     60.58 o 
  -3 -15   5       32.04       38.55     64.02 o 
  -2 -15   5      126.21       47.72     48.19 o 
  -1 -15   5      112.27      167.70     50.45 o 
   0 -15   5       17.99        3.44     59.20 o 
   1 -15   5      252.87      198.26     79.86 o 
   2 -15   5      101.65       31.97     44.09 o 
   3 -15   5       74.51       45.14     44.32 o 
   4 -15   5      208.79      283.48     59.54 o 
  -6 -14   5       98.65       85.36     83.30 o 
  -5 -14   5       50.66      -32.32     38.68 o 
  -4 -14   5        0.25       29.60     38.80 o 
  -3 -14   5      317.85      223.96     52.61 o 
  -2 -14   5      371.71      377.59     96.38 o 
  -1 -14   5       53.78       50.23     40.02 o 
   0 -14   5      453.11      506.30    122.88 o 
   1 -14   5       41.11       20.88     34.73 o 
   2 -14   5      176.02      175.05     66.43 o 
   3 -14   5      145.86      191.24     48.89 o 
   4 -14   5        0.34        8.12     37.64 o 
   5 -14   5       14.88        8.53     29.40 o 
   6 -14   5       31.04       55.07     49.57 o 
  -7 -13   5       96.05      130.71     39.18 o 
  -6 -13   5       77.35       50.88     44.00 o 
  -5 -13   5        1.95        0.73     41.99 o 
  -4 -13   5      329.47      319.06     55.47 o 
  -3 -13   5      273.50      250.75     52.73 o 
  -2 -13   5      225.55      204.92     48.51 o 
  -1 -13   5      710.58      673.52     66.63 o 
   0 -13   5        0.13       26.54     29.30 o 
   1 -13   5      449.84      445.24     65.05 o 
   2 -13   5      220.89      196.89     79.51 o 
   3 -13   5       85.60       60.52     56.79 o 
   4 -13   5       51.74       26.31     25.12 o 
   5 -13   5       24.24       37.92     25.87 o 
   6 -13   5       35.83       22.09     28.05 o 
   7 -13   5       27.14       17.24     51.97 o 
  -7 -12   5        1.60      -17.67     29.17 o 
  -6 -12   5      271.94      239.36     37.34 o 
  -5 -12   5      746.85      779.20    136.99 o 
  -4 -12   5        5.48       19.75     33.21 o 
  -3 -12   5      362.90      435.79     56.22 o 
  -2 -12   5      351.70      311.55     49.91 o 
  -1 -12   5      101.76       71.77     36.75 o 
   0 -12   5      893.41      950.75     53.63 o 
   1 -12   5      158.01      115.69     28.48 o 
   2 -12   5      190.98      103.38     36.03 o 
   3 -12   5      108.42       62.73     34.06 o 
   4 -12   5        2.48      -14.03     20.21 o 
   5 -12   5      155.87      108.16     31.30 o 
   6 -12   5      239.77      261.64     39.11 o 
   7 -12   5       28.06       17.22     25.09 o 
   8 -12   5        0.22       12.66     28.66 o 
  -8 -11   5       60.73       71.32     33.86 o 
  -7 -11   5      539.73      469.32     55.21 o 
  -6 -11   5      720.67      760.67     49.98 o 
  -5 -11   5       10.78       48.95     25.93 o 
  -4 -11   5      866.54      922.20     50.83 o 
  -3 -11   5      615.13      663.60     62.52 o 
  -2 -11   5      294.00      238.37     44.01 o 
  -1 -11   5      694.68      732.11     62.71 o 
   0 -11   5       52.33       59.87     23.28 o 
   1 -11   5       90.46       65.90     23.79 o 
   2 -11   5      218.82      243.87     40.02 o 
   3 -11   5        8.02      -22.40     22.40 o 
   4 -11   5       40.65       55.59     21.86 o 
   5 -11   5      436.61      458.02     41.88 o 
   6 -11   5      340.52      403.86     35.86 o 
   7 -11   5      112.65      125.33     28.41 o 
   8 -11   5      231.96      255.12     39.01 o 
   9 -11   5       38.86       11.05     28.33 o 
  -9 -10   5        1.52        1.94     35.77 o 
  -8 -10   5      472.00      376.45     52.66 o 
  -7 -10   5      202.82      209.27     34.89 o 
  -6 -10   5      533.01      524.75     47.10 o 
  -5 -10   5     1411.97     1486.91     92.48 o 
  -4 -10   5       22.99       37.85     23.59 o 
  -3 -10   5      386.23      353.02     33.70 o 
  -2 -10   5      305.35      280.92     26.01 o 
  -1 -10   5      297.37      307.43     31.68 o 
   0 -10   5        4.46      -11.54     16.97 o 
   1 -10   5      130.48      118.14     25.09 o 
   2 -10   5       30.77       24.82     20.71 o 
   3 -10   5      277.31      281.30     25.30 o 
   4 -10   5      369.80      356.08     28.95 o 
   5 -10   5      321.76      389.61     32.14 o 
   6 -10   5      126.40      144.09     26.53 o 
   7 -10   5      242.33      280.71     35.08 o 
   8 -10   5       98.85       64.84     36.70 o 
   9 -10   5      180.34      227.81     45.93 o 
  10 -10   5       89.55       98.14     34.12 o 
  -9  -9   5      424.19      363.30     54.04 o 
  -8  -9   5      115.19       96.42     34.87 o 
  -7  -9   5      533.13      620.74     62.30 o 
  -6  -9   5      924.34      885.58     49.68 o 
  -5  -9   5       47.20       81.22     24.16 o 
  -4  -9   5      765.61      812.97     44.22 o 
  -3  -9   5     1427.03     1426.75     54.04 o 
  -2  -9   5       32.06       43.46     22.05 o 
  -1  -9   5      146.67      130.33     20.47 o 
   0  -9   5       61.58       49.51     23.05 o 
   1  -9   5      160.41      131.80     18.89 o 
   2  -9   5      588.78      675.82     30.45 o 
   3  -9   5     1459.41     1571.69     42.25 o 
   4  -9   5       66.37      103.58     20.97 o 
   5  -9   5      572.08      619.72     35.97 o 
   6  -9   5      510.81      606.54     41.70 o 
   7  -9   5       36.84       36.71     20.99 o 
   8  -9   5      281.72      336.78     37.36 o 
   9  -9   5      186.41      195.47     34.88 o 
  10  -9   5       43.35       19.74     28.40 o 
 -10  -8   5      237.72      185.18     53.01 o 
  -9  -8   5        4.82       17.21     41.30 o 
  -8  -8   5      618.82      592.56     64.02 o 
  -7  -8   5      547.34      549.29     49.64 o 
  -6  -8   5      236.65      253.17     38.20 o 
  -5  -8   5      303.98      297.23     30.97 o 
  -4  -8   5      627.00      661.79     38.97 o 
  -3  -8   5       82.89       74.46     21.36 o 
  -2  -8   5      913.18      875.25     34.60 o 
  -1  -8   5      654.36      698.37     31.32 o 
   0  -8   5      511.90      542.86     30.12 o 
   1  -8   5     1451.40     1395.46     36.10 o 
   2  -8   5     2211.77     2204.01     90.71 o 
   3  -8   5      469.83      475.27     30.92 o 
   4  -8   5     2639.15     2677.70     61.55 o 
   5  -8   5      862.20      869.12     50.48 o 
   6  -8   5      236.01      245.51     29.77 o 
   7  -8   5      325.16      342.73     34.63 o 
   8  -8   5       22.74       29.71     21.90 o 
   9  -8   5      321.11      321.47     37.21 o 
  10  -8   5      218.54      214.70     40.59 o 
  11  -8   5        7.38      -30.98     38.55 o 
 -10  -7   5      103.87       51.63     44.06 o 
  -9  -7   5      271.41      244.38     50.94 o 
  -8  -7   5      104.31      105.35     32.73 o 
  -7  -7   5      208.53      245.36     37.95 o 
  -6  -7   5      668.45      721.65     42.10 o 
  -5  -7   5       12.34       66.20     21.47 o 
  -4  -7   5      126.68      142.48     24.10 o 
  -3  -7   5     1290.53     1370.87     48.49 o 
  -2  -7   5      498.05      534.47     27.08 o 
  -1  -7   5        1.39        2.01     12.54 o 
   0  -7   5     2816.07     2673.25     47.74 o 
   1  -7   5     3053.70     2888.12     56.15 o 
   2  -7   5     1235.12     1288.29     34.27 o 
   3  -7   5     3055.48     2881.92     53.31 o 
   4  -7   5      285.29      298.94     21.27 o 
   5  -7   5     1143.70     1104.67     40.62 o 
   6  -7   5     1444.31     1387.84     48.99 o 
   7  -7   5      193.56      177.23     31.89 o 
   8  -7   5      225.54      211.50     30.65 o 
   9  -7   5      154.02      123.47     25.25 o 
  10  -7   5        7.74       -3.93     21.98 o 
  11  -7   5      160.82      238.19     71.59 o 
 -10  -6   5      239.14      215.26     42.02 o 
  -9  -6   5        7.18       -3.05     27.54 o 
  -8  -6   5      393.11      328.30     60.92 o 
  -7  -6   5     1252.34     1198.86     63.22 o 
  -6  -6   5       16.95        1.96     18.46 o 
  -5  -6   5      106.08       96.29     21.19 o 
  -4  -6   5     1620.49     1539.44     50.75 o 
  -3  -6   5      313.72      280.14     20.65 o 
  -2  -6   5     1899.28     2059.84     46.86 o 
  -1  -6   5     4279.37     4184.28     52.77 o 
   0  -6   5     1362.07     1245.51     33.84 o 
   1  -6   5     1393.00     1268.70     31.99 o 
   2  -6   5     6275.00     5929.56     66.02 o 
   3  -6   5        0.19       -2.08      9.60 o 
   4  -6   5     4648.00     4571.65     72.48 o 
   5  -6   5     3731.97     3747.38     71.87 o 
   6  -6   5      591.13      545.65     35.87 o 
   7  -6   5      466.82      483.41     36.06 o 
   8  -6   5        4.56      -12.04     16.88 o 
   9  -6   5       21.41        4.82     19.13 o 
  10  -6   5      243.40      313.91     69.53 o 
  11  -6   5       37.82       83.30     52.32 o 
  12  -6   5        0.12       -2.75     43.37 o 
 -11  -5   5      188.39       53.01     44.75 o 
 -10  -5   5        2.71      -30.98     37.17 o 
  -9  -5   5      152.36      228.31     38.43 o 
  -8  -5   5     1672.45     1530.33     86.05 o 
  -7  -5   5      210.11      205.60     72.63 o 
  -6  -5   5      646.46      655.32     36.79 o 
  -5  -5   5     1042.04     1059.20     42.85 o 
  -4  -5   5      382.13      346.91     19.83 o 
  -3  -5   5     4437.90     4384.18     59.86 o 
  -2  -5   5     3939.47     3692.59     52.13 o 
  -1  -5   5      112.90      107.96      8.45 o 
   0  -5   5     3675.29     3462.80     44.54 o 
   1  -5   5    12862.66    12886.49    119.23 o 
   2  -5   5     1779.84     1685.90     29.96 o 
   3  -5   5     4352.65     4182.72     61.99 o 
   4  -5   5      663.19      695.79     33.89 o 
   5  -5   5      125.98      112.38     14.08 o 
   6  -5   5     1478.78     1497.11     35.73 o 
   7  -5   5        7.43       -4.21     11.45 o 
   8  -5   5       22.25      -16.57     16.57 o 
   9  -5   5      356.81      414.45     35.71 o 
  10  -5   5       76.37      148.70     54.38 o 
  11  -5   5       43.82       25.47     39.93 o 
  12  -5   5      125.92       50.25     53.70 o 
 -11  -4   5        0.73      -26.85     39.24 o 
 -10  -4   5       35.27       43.37     39.24 o 
  -9  -4   5      170.02      187.41     37.56 o 
  -8  -4   5      288.21      245.07     44.75 o 
  -7  -4   5      911.28      871.38     55.42 o 
  -6  -4   5     1043.07     1072.00     90.18 o 
  -5  -4   5      182.70      210.35     22.84 o 
  -4  -4   5     5132.57     5148.69     80.58 o 
  -3  -4   5     5853.87     5695.43     82.48 o 
  -2  -4   5      744.70      725.82     21.65 o 
  -1  -4   5    10788.23    10701.56     98.65 o 
   1  -4   5    16514.06    16706.96    147.19 o 
   2  -4   5     8327.22     8267.72     83.47 o 
   3  -4   5      779.10      753.59     26.58 o 
   4  -4   5       20.18       25.07      7.94 o 
   5  -4   5       62.99       44.82      9.75 o 
   6  -4   5        1.28        6.86      8.62 o 
   7  -4   5      229.81      274.73     24.44 o 
   8  -4   5      611.61      664.93     63.31 o 
   9  -4   5      390.87      390.28     41.99 o 
  10  -4   5      319.67      309.63     60.92 o 
  11  -4   5      316.59      360.04     72.97 o 
  12  -4   5        0.25       41.30     47.50 o 
 -11  -3   5      178.38      194.13     49.57 o 
 -10  -3   5      123.48      132.17     43.37 o 
  -9  -3   5        4.00        8.95     33.73 o 
  -8  -3   5      682.69      672.06     48.26 o 
  -7  -3   5      939.59     1110.56    120.47 o 
  -6  -3   5      248.80      249.09     31.09 o 
  -5  -3   5     2952.08     3059.49     84.10 o 
  -4  -3   5     1803.56     1799.80     35.83 o 
  -3  -3   5     1323.41     1272.80     30.56 o 
  -2  -3   5    26755.31    27506.12    284.58 o 
  -1  -3   5        3.32       14.79     10.96 o 
   0  -3   5    13062.84    13049.84    106.86 o 
   1  -3   5     2427.86     2338.42     31.32 o 
   2  -3   5      629.91      594.76     17.67 o 
   3  -3   5     1925.21     1979.31     53.08 o 
   4  -3   5     2828.27     2703.04     39.24 o 
   5  -3   5        8.49        4.78      7.38 o 
   6  -3   5      759.74      737.63     22.23 o 
   7  -3   5     1478.72     1505.59     36.74 o 
   8  -3   5      238.12      222.01     24.35 o 
   9  -3   5      568.13      619.13     59.55 o 
  10  -3   5      503.58      512.83    136.99 o 
  11  -3   5        2.89       13.77     35.11 o 
  12  -3   5      301.98      316.60    102.57 o 
 -11  -2   5      106.46       92.93     45.43 o 
 -10  -2   5       20.97       32.36     35.11 o 
  -9  -2   5      721.50      838.48     66.09 o 
  -8  -2   5      360.26      439.20     50.94 o 
  -7  -2   5      180.04      178.05     31.68 o 
  -6  -2   5     4172.49     4228.72    195.16 o 
  -5  -2   5      761.59      762.47     33.44 o 
  -4  -2   5     9723.27    10055.11    122.55 o 
  -3  -2   5     7703.92     7884.92     88.81 o 
  -2  -2   5     1777.37     1772.12     32.55 o 
  -1  -2   5    10066.52    10107.81    105.49 o 
   0  -2   5      834.22      746.80     18.32 o 
   1  -2   5    11149.39    11920.05     98.46 o 
   2  -2   5     2271.88     2399.33     33.97 o 
   3  -2   5     2375.13     2368.83     34.53 o 
   4  -2   5      254.88      248.73     17.50 o 
   5  -2   5     1045.30     1052.15     24.01 o 
   6  -2   5      920.07      809.57     22.63 o 
   7  -2   5       34.92       27.57     10.70 o 
   8  -2   5     2077.04     2078.56     58.83 o 
   9  -2   5      731.36      772.82     56.45 o 
  10  -2   5      337.24      312.82     35.53 o 
  11  -2   5      564.42      564.23     45.07 o 
  12  -2   5      112.16      145.03     32.47 o 
  13  -2   5       80.60       66.78     40.62 o 
 -10  -1   5      519.60      561.74     57.83 o 
  -9  -1   5       80.56       64.71     35.80 o 
  -8  -1   5      333.72      438.51     48.19 o 
  -7  -1   5     2174.52     2420.60     87.43 o 
  -6  -1   5        5.41       -4.38     15.48 o 
  -5  -1   5     6419.74     6626.16    106.54 o 
  -4  -1   5     2570.67     2620.61     89.93 o 
  -3  -1   5     1937.92     1865.95     44.63 o 
  -2  -1   5     4441.32     4479.54     72.76 o 
  -1  -1   5      976.39      981.21     25.43 o 
   0  -1   5      255.20      295.08     15.00 o 
   1  -1   5     2249.31     2154.90     35.00 o 
   2  -1   5      522.71      546.71     18.12 o 
   4  -1   5    12784.18    12325.30    112.27 o 
   5  -1   5     4943.10     4608.02     54.64 o 
   6  -1   5      237.56      247.10     16.87 o 
   7  -1   5     3091.36     3091.45     96.01 o 
   8  -1   5     1058.83     1084.35     43.11 o 
   9  -1   5     1104.59     1202.24     53.92 o 
  10  -1   5     1345.07     1402.32     60.48 o 
  11  -1   5        1.08      -17.52     22.63 o 
  12  -1   5      161.84      130.80     40.62 o 
  13  -1   5      111.94       64.02     38.55 o 
  -8   0   5      847.57      858.44     57.83 o 
  -7   0   5      611.64      662.94     50.25 o 
  -6   0   5     2430.90     2675.99     64.71 o 
  -5   0   5      275.14      309.61     22.85 o 
  -4   0   5       19.18       31.06     12.82 o 
  -3   0   5     1728.86     1627.07     40.18 o 
  -2   0   5       60.54       48.15     12.91 o 
  -1   0   5      230.38      305.37     19.45 o 
   0   0   5     5201.90     5159.59    111.79 o 
   1   0   5     5019.85     5054.15     67.06 o 
   2   0   5      147.53      151.93     11.38 o 
   3   0   5    10568.71    10078.54    132.55 o 
   4   0   5     1233.62     1019.70     24.22 o 
   5   0   5     3289.75     3201.40     47.65 o 
   6   0   5     5662.82     5515.67     71.57 o 
   7   0   5      772.02      752.62     41.17 o 
   8   0   5     2039.69     2194.76     57.13 o 
   9   0   5     1863.27     1990.46     68.31 o 
  10   0   5      368.73      345.58     46.12 o 
  11   0   5      421.85      428.64     44.52 o 
  12   0   5      112.43       76.41     37.86 o 
  13   0   5       55.03       69.53     37.17 o 
  -7   1   5     2489.18     2548.56     84.06 o 
  -6   1   5       94.53       75.04     32.36 o 
  -5   1   5      492.30      557.61     55.07 o 
  -4   1   5      197.78      168.64     21.74 o 
  -3   1   5       77.72       67.52     18.02 o 
  -2   1   5      504.26      565.14     37.52 o 
  -1   1   5     2479.71     2463.35     51.82 o 
   0   1   5     2278.41     2233.09     47.00 o 
   1   1   5      476.79      530.02     19.38 o 
   2   1   5    15424.82    14986.22    153.75 o 
   3   1   5      358.80      323.15     14.80 o 
   4   1   5    12692.63    12274.24    143.58 o 
   5   1   5     8690.18     8313.68     92.02 o 
   6   1   5      306.45      291.73     21.62 o 
   7   1   5     3171.89     3059.90     57.80 o 
   8   1   5     1899.97     1835.14     46.76 o 
   9   1   5     1014.06     1046.42     43.84 o 
  10   1   5     1182.41     1122.10     69.53 o 
  11   1   5        1.60      -13.08     27.54 o 
  12   1   5        5.04        9.64     33.04 o 
  13   1   5      205.60      273.99     53.01 o 
  -8   2   5      742.55      795.80     73.66 o 
  -7   2   5       47.05       59.33     24.60 o 
  -6   2   5     2546.11     2604.19    126.32 o 
  -5   2   5      783.15      884.60     66.09 o 
  -4   2   5       13.95       15.14     19.96 o 
  -3   2   5     1319.24     1363.23     50.60 o 
  -2   2   5     3525.78     3477.41     83.30 o 
  -1   2   5     1270.94     1239.22     43.56 o 
   0   2   5     2428.44     2354.33     50.13 o 
   1   2   5     9963.16     9439.94    130.46 o 
   2   2   5      190.30      219.15     13.10 o 
   3   2   5    18146.86    17548.21    168.29 o 
   4   2   5    12803.72    12608.11    145.63 o 
   5   2   5     1817.59     1640.28     45.88 o 
   6   2   5     7755.70     7514.31    108.05 o 
   7   2   5      423.38      435.09     23.20 o 
   8   2   5      341.52      333.20     23.42 o 
   9   2   5     2262.63     2378.02     81.58 o 
  10   2   5       30.66      -17.90     26.85 o 
  11   2   5      153.56      138.57     45.78 o 
  12   2   5      105.32      108.77     38.55 o 
  13   2   5      104.59       73.66     39.24 o 
  -9   3   5      326.22      331.81     64.71 o 
  -7   3   5     2657.72     2773.46    130.11 o 
  -6   3   5     2748.35     2816.56     89.86 o 
  -5   3   5      301.64      297.39     46.12 o 
  -4   3   5      699.02      739.35     62.65 o 
  -3   3   5     3811.23     3587.29    130.11 o 
  -2   3   5        1.07       -6.20     12.17 o 
  -1   3   5    22354.96    22404.65    338.02 o 
   0   3   5     4318.27     4083.50    114.62 o 
   1   3   5     5124.23     4915.21     77.95 o 
   2   3   5    14961.61    14658.86    143.50 o 
   3   3   5     1883.32     1848.05     32.62 o 
   4   3   5      923.56      827.02     46.84 o 
   5   3   5     4256.82     3912.93     69.31 o 
   6   3   5      263.50      291.17     21.43 o 
   7   3   5      996.35      955.38     32.04 o 
   8   3   5     1332.59     1275.70     45.61 o 
   9   3   5      286.16      228.52     22.69 o 
  10   3   5      243.49      233.43     43.37 o 
  11   3   5      377.53      406.51     70.56 o 
  12   3   5       44.59       35.80     37.86 o 
  13   3   5      175.90      109.46     45.43 o 
 -10   4   5      200.08      244.38     66.09 o 
  -9   4   5       48.74       37.86     41.30 o 
  -8   4   5     1113.55     1104.23     65.44 o 
  -7   4   5      324.36      287.07     52.32 o 
  -6   4   5      345.01      352.32     38.80 o 
  -5   4   5     3382.38     3517.93    100.59 o 
  -4   4   5     1898.94     1917.21     99.13 o 
  -3   4   5      156.01      159.71     35.11 o 
  -2   4   5     8899.66     8653.27    233.37 o 
  -1   4   5     1968.62     1792.05     53.31 o 
   0   4   5    13235.61    13395.21    332.16 o 
   1   4   5    11088.09    10561.39    123.12 o 
   2   4   5     7544.29     7933.98     99.07 o 
   3   4   5    17579.75    17624.01    238.47 o 
   4   4   5     6810.78     6882.31    106.33 o 
   5   4   5     1930.34     1792.71     63.75 o 
   6   4   5     1561.55     1482.91     92.59 o 
   7   4   5       10.90       -8.37     11.25 o 
   8   4   5       97.16       85.38     35.70 o 
   9   4   5      913.00      984.75     51.90 o 
  10   4   5      774.56      732.35     49.93 o 
  11   4   5       61.96       37.67     29.23 o 
  12   4   5      311.71      297.39     50.94 o 
  13   4   5      527.15      435.07     60.58 o 
 -11   5   5       20.77      -17.90     39.24 o 
 -10   5   5       23.68        8.95     36.49 o 
  -9   5   5      478.22      392.39     68.84 o 
  -8   5   5      176.07      151.83     34.11 o 
  -7   5   5      354.53      481.88     65.40 o 
  -6   5   5     2408.08     2403.87    154.20 o 
  -5   5   5     3070.70     3000.58     94.11 o 
  -4   5   5     1576.31     1506.09     62.70 o 
  -3   5   5     8163.92     8320.77    240.94 o 
  -2   5   5        1.58       10.33     20.65 o 
  -1   5   5    13354.92    12800.30    276.40 o 
   0   5   5    15011.39    15065.58    600.29 o 
   1   5   5     5647.17     5678.97     70.12 o 
   2   5   5     8023.42     7998.42    175.25 o 
   3   5   5     1714.49     1780.63     43.96 o 
   4   5   5      564.02      563.95     23.81 o 
   5   5   5     7819.19     7970.72    262.62 o 
   6   5   5      195.49      212.02     41.65 o 
   7   5   5        8.42      -17.09     21.14 o 
   8   5   5      980.77      989.98     41.25 o 
   9   5   5     1742.39     1836.51     92.69 o 
  10   5   5       64.43       40.87     26.92 o 
  11   5   5      768.43      836.85     47.08 o 
  12   5   5      618.16      659.49     64.71 o 
  13   5   5       82.35       66.78     41.99 o 
 -10   6   5      208.53      262.28     66.78 o 
  -9   6   5       50.32       11.70     39.24 o 
  -8   6   5      611.01      657.24     56.73 o 
  -7   6   5     1356.02     1504.17    102.57 o 
  -6   6   5      175.41      215.45     35.29 o 
  -5   6   5     1349.68     1464.03     66.98 o 
  -4   6   5     3452.57     3704.44    104.86 o 
  -3   6   5      286.45      237.83     30.42 o 
  -2   6   5     6251.76     6207.11    134.74 o 
  -1   6   5     2110.98     1852.50     90.18 o 
   0   6   5     2983.13     2903.13     60.03 o 
   1   6   5     8721.34     8900.31    179.92 o 
   2   6   5       83.73       89.15     14.43 o 
   3   6   5     1229.25     1330.25     31.64 o 
   4   6   5     7858.09     8205.58    129.87 o 
   5   6   5      597.91      600.63     87.08 o 
   6   6   5      494.98      453.04     72.28 o 
   7   6   5      153.83      152.98     32.44 o 
   8   6   5      178.74      160.74     48.53 o 
   9   6   5     1317.53     1138.15     71.94 o 
  10   6   5     2052.34     1990.92     91.41 o 
  11   6   5       59.29       23.37     23.82 o 
  12   6   5       91.68       80.41     36.49 o 
 -10   7   5        0.18        2.07     39.93 o 
  -9   7   5      330.09      289.81     81.58 o 
  -8   7   5      501.55      428.31     58.51 o 
  -7   7   5       11.40       36.01     25.95 o 
  -6   7   5     2026.01     1993.59     84.63 o 
  -5   7   5      530.92      490.35     46.12 o 
  -4   7   5     3106.33     2956.41    122.19 o 
  -3   7   5     4850.08     4873.91    133.90 o 
  -2   7   5       10.04       27.95     17.50 o 
  -1   7   5      791.01      810.83     33.76 o 
   0   7   5     3807.93     3812.80     93.91 o 
   1   7   5        2.50       11.33      9.26 o 
   2   7   5      343.56      315.92     18.85 o 
   3   7   5     2328.57     2455.62     62.60 o 
   4   7   5      465.24      493.17     25.89 o 
   5   7   5     2526.90     2488.96     85.42 o 
   6   7   5     3375.02     3425.49    104.17 o 
   7   7   5      536.44      607.54    102.57 o 
   8   7   5     1819.50     1824.69     81.89 o 
   9   7   5     3418.56     3424.86    118.41 o 
  10   7   5      290.01      322.90     68.15 o 
  11   7   5      817.46      848.34     48.94 o 
  12   7   5      315.79      282.99     37.44 o 
 -10   8   5      214.00      264.35     72.97 o 
  -9   8   5      164.99      126.67     53.01 o 
  -8   8   5      149.91       97.75     34.07 o 
  -7   8   5     1008.13     1013.60     67.89 o 
  -6   8   5      526.10      574.13     74.35 o 
  -5   8   5     2244.36     2222.79     88.81 o 
  -4   8   5     6415.40     6112.31    151.50 o 
  -3   8   5      116.22       99.06     25.47 o 
  -2   8   5      884.15      861.70    151.11 o 
  -1   8   5     1184.75     1261.80     50.13 o 
   0   8   5      343.36      336.20     21.19 o 
   1   8   5      746.12      757.60     34.18 o 
   2   8   5     1054.08     1120.12     33.35 o 
   3   8   5     1628.35     1652.92     40.39 o 
   4   8   5     1045.44      976.41     39.40 o 
   5   8   5     4906.46     4938.35    105.59 o 
   6   8   5       21.49       19.85     23.48 o 
   7   8   5     2008.67     1842.18     80.70 o 
   8   8   5     2185.66     2187.57     92.17 o 
   9   8   5      414.35      372.25    100.16 o 
  10   8   5     1467.52     1758.19    134.93 o 
  11   8   5      262.13      243.01     77.10 o 
  12   8   5       78.84       45.77     43.03 o 
  -9   9   5      179.47      166.68     43.97 o 
  -8   9   5      538.84      453.28     54.75 o 
  -7   9   5        0.22       -4.44     25.31 o 
  -6   9   5      980.84      979.60     93.62 o 
  -5   9   5     1807.93     1553.52     76.17 o 
  -4   9   5       99.40       77.38     28.81 o 
  -3   9   5      389.57      440.28     43.95 o 
  -2   9   5      408.63      414.91     39.77 o 
  -1   9   5      196.08      192.91     21.75 o 
   0   9   5      968.45     1061.71     35.17 o 
   1   9   5     1867.14     1874.56     42.40 o 
   2   9   5      377.86      419.84     20.89 o 
   3   9   5      785.50      819.76     45.89 o 
   4   9   5     1302.43     1246.74     56.62 o 
   5   9   5      501.27      492.53     46.39 o 
   6   9   5     2943.28     2898.92     83.45 o 
   7   9   5      829.99      796.33     60.31 o 
   8   9   5      353.87      271.70     44.30 o 
   9   9   5     1753.95     1658.82    160.05 o 
  10   9   5        1.02       16.90     32.00 o 
  11   9   5      407.53      339.86     57.53 o 
  12   9   5      274.89       99.82     81.92 o 
  -9  10   5      181.76      154.71    129.76 o 
  -8  10   5       12.95        2.68     30.24 o 
  -7  10   5      632.45      559.38     58.68 o 
  -6  10   5       95.02      133.96     35.76 o 
  -5  10   5      259.52      159.02     52.32 o 
  -4  10   5      637.38      523.88     50.34 o 
  -3  10   5      299.81      274.83     40.14 o 
  -2  10   5        1.07      -16.06     17.44 o 
  -1  10   5      922.53     1013.11     64.69 o 
   0  10   5      694.10      757.04     32.84 o 
   1  10   5       29.71       13.30     12.23 o 
   2  10   5     2777.79     2859.96     59.27 o 
   3  10   5      472.02      507.09     32.09 o 
   4  10   5     2715.82     2726.25     69.59 o 
   5  10   5     3513.22     3569.27    132.17 o 
   6  10   5      252.97      305.21     35.64 o 
   7  10   5      723.63      736.17     50.99 o 
   8  10   5     2093.61     1820.77     89.31 o 
   9  10   5      167.93       78.79     37.50 o 
  10  10   5      536.92      389.46     94.66 o 
  11  10   5      127.94       78.11     44.40 o 
  -8  11   5      256.21      191.88     55.07 o 
  -7  11   5       51.84       64.38     34.40 o 
  -6  11   5      119.92       76.60     43.37 o 
  -5  11   5      943.53      823.33     89.49 o 
  -4  11   5      377.11      303.48     44.46 o 
  -3  11   5       26.79       47.44     25.88 o 
  -2  11   5     1643.76     1565.53     73.48 o 
  -1  11   5      685.99      681.12     50.13 o 
   0  11   5     1237.67     1194.12     50.89 o 
   1  11   5     3441.06     3425.05     66.71 o 
   2  11   5      782.68      739.61     37.49 o 
   3  11   5     1636.86     1737.67     75.86 o 
   4  11   5     5876.98     6225.36    159.35 o 
   5  11   5       79.51       11.34     38.21 o 
   6  11   5     1724.48     1722.53     84.82 o 
   7  11   5      791.99      773.56     53.86 o 
   8  11   5      244.60      169.73     55.42 o 
   9  11   5      410.60      457.60     60.00 o 
  10  11   5       42.33       28.89     38.94 o 
  11  11   5        5.20      -13.05     42.89 o 
  -7  12   5      143.10      170.99     43.90 o 
  -6  12   5      246.44      268.11     46.33 o 
  -5  12   5       42.43       43.85     29.89 o 
  -4  12   5      206.32      128.04     50.25 o 
  -3  12   5     1450.90     1422.33     75.90 o 
  -2  12   5      164.01      210.86     36.91 o 
  -1  12   5     1684.01     1668.32    103.95 o 
   0  12   5     1403.97     1420.31     65.95 o 
   1  12   5      130.56       73.53     39.93 o 
   2  12   5     1673.93     1698.60     75.77 o 
   3  12   5     2204.74     2138.61     99.82 o 
   4  12   5        3.94      -10.57     26.28 o 
   5  12   5     1313.10     1321.59     76.16 o 
   6  12   5       18.27       35.11     32.61 o 
   7  12   5      175.17      126.81     32.35 o 
   8  12   5      263.14      275.96     41.89 o 
   9  12   5       55.42       47.04     39.84 o 
  10  12   5       49.17       47.01     44.16 o 
  -7  13   5      163.22      171.41     64.02 o 
  -6  13   5        0.60      -14.16     27.20 o 
  -5  13   5      261.87      183.03     42.42 o 
  -4  13   5      449.44      466.02     53.54 o 
  -3  13   5       15.87       57.14     41.99 o 
  -2  13   5     1689.22     1631.10     80.25 o 
  -1  13   5     1171.97     1164.10     95.00 o 
   0  13   5       34.28       88.12     40.62 o 
   2  13   5      759.40      736.60     75.04 o 
   3  13   5      978.99      976.32     66.94 o 
   4  13   5     1199.21     1119.19     73.11 o 
   5  13   5        8.29       12.76     30.97 o 
   6  13   5      140.37      162.63     42.18 o 
   7  13   5      282.61      171.72     37.82 o 
   8  13   5       40.04       36.73     33.00 o 
   9  13   5       43.25       -9.36     36.73 o 
  10  13   5      318.56      393.77     94.31 o 
  -6  14   5      281.08      223.04     68.84 o 
  -5  14   5      346.44      306.57     50.02 o 
  -4  14   5       30.66       -8.75     27.76 o 
  -3  14   5      943.99      833.03     65.41 o 
  -2  14   5      297.43      394.46     67.46 o 
  -1  14   5      498.26      474.31     71.59 o 
   0  14   5     1480.71     1408.48    100.51 o 
   1  14   5       23.94       19.36     30.44 o 
   2  14   5      692.18      749.32     61.84 o 
   3  14   5      757.46      761.03     63.50 o 
   4  14   5        3.12      -22.17     29.24 o 
   5  14   5      139.45      109.19     40.15 o 
   6  14   5      176.67      206.40     47.21 o 
   7  14   5       10.21      -21.67     35.05 o 
   8  14   5      216.43      129.94     39.86 o 
   9  14   5      314.06      319.28     64.43 o 
  -5  15   5       14.43      134.93     56.45 o 
  -4  15   5      256.98      275.31     49.05 o 
  -3  15   5       18.91       10.65     29.54 o 
  -2  15   5      583.64      638.84     86.74 o 
  -1  15   5      727.72      711.81     87.43 o 
   0  15   5       22.61      -13.08     37.86 o 
   2  15   5      189.08      101.20     61.27 o 
   3  15   5       12.03       -4.07     28.98 o 
   4  15   5      269.98      213.49     48.21 o 
   5  15   5      157.65      202.43     79.17 o 
   6  15   5        0.54        9.24     35.29 o 
   7  15   5      326.80      291.18     56.73 o 
   8  15   5      448.47      459.95     57.10 o 
  -3  16   5      246.21      246.14     49.57 o 
  -2  16   5       91.30       14.46     54.38 o 
   2  16   5       18.84        7.57     59.20 o 
   3  16   5      391.37      308.41     84.67 o 
   4  16   5      141.10      105.87     43.47 o 
   5  16   5       32.30       18.19     57.48 o 
   6  16   5      366.75      351.75     61.20 o 
  -1  17   5      239.99      265.72     75.72 o 
   2  17   5      278.40      413.04     99.13 o 
   3  17   5      229.32      213.41     84.67 o 
   4  17   5       16.85      -12.39     65.40 o 
  -3 -15   6      272.45      304.18     63.70 o 
  -2 -15   6       97.44      157.65     78.48 o 
  -1 -15   6       20.77        3.44     66.78 o 
   0 -15   6       96.34      130.80     71.59 o 
   1 -15   6        0.26        5.33     37.05 o 
   2 -15   6        0.10       -0.57     43.82 o 
   3 -15   6       28.23       13.36     40.59 o 
   4 -15   6      105.75       37.86     77.10 o 
  -5 -14   6       53.03       27.32     47.47 o 
  -4 -14   6      174.39      123.40     50.34 o 
  -3 -14   6       75.94       78.66     43.79 o 
  -2 -14   6       22.44      -16.83     34.55 o 
  -1 -14   6       43.29       35.07     38.86 o 
   0 -14   6        0.64       -9.64     57.14 o 
   1 -14   6        0.81       34.04     33.77 o 
   2 -14   6       24.93       54.20     38.77 o 
   3 -14   6       58.04       34.53     41.03 o 
   4 -14   6       23.69      -37.01     54.73 o 
   5 -14   6       19.96       64.35     43.67 o 
  -6 -13   6       25.85      -18.42     38.33 o 
  -5 -13   6      187.81      218.87     69.44 o 
  -4 -13   6       44.40       11.01     36.75 o 
  -3 -13   6       51.60        3.67     35.29 o 
  -2 -13   6        1.48      -22.90     31.09 o 
  -1 -13   6       57.77       67.96     36.70 o 
   0 -13   6       73.97       67.67     28.30 o 
   1 -13   6       73.12       68.46     34.01 o 
   2 -13   6       56.95       24.93     32.98 o 
   3 -13   6      173.65      197.32     42.92 o 
   4 -13   6      191.46      168.90     72.28 o 
   5 -13   6      174.63      138.35     33.93 o 
   6 -13   6      259.74      259.40     42.87 o 
   7 -13   6       68.69      148.09     42.92 o 
  -7 -12   6      135.62       83.01     36.60 o 
  -6 -12   6       44.66       56.38     33.41 o 
  -5 -12   6      102.87       49.72     30.22 o 
  -4 -12   6      130.27       97.58     32.66 o 
  -3 -12   6        1.41      -16.62     31.66 o 
  -2 -12   6       87.69       73.05     37.22 o 
  -1 -12   6      146.47      118.99     30.05 o 
   0 -12   6      301.92      306.37     66.03 o 
   1 -12   6       21.18      -19.61     22.30 o 
   2 -12   6      191.97      192.61     41.07 o 
   3 -12   6      330.14      307.57     75.72 o 
   4 -12   6      257.76      261.86     36.23 o 
   5 -12   6     1032.33     1119.61     53.56 o 
   6 -12   6       68.03       84.98     25.76 o 
   7 -12   6       31.37       12.29     24.81 o 
   8 -12   6       69.12       54.91     37.14 o 
  -8 -11   6      228.97      336.20     53.48 o 
  -7 -11   6      120.31      156.11     37.04 o 
  -6 -11   6       22.82       -6.33     28.33 o 
  -5 -11   6       77.24       36.27     44.18 o 
  -4 -11   6       79.12       86.76     51.59 o 
  -3 -11   6        0.51      -11.53     23.48 o 
  -2 -11   6      483.97      470.55     40.22 o 
  -1 -11   6      953.95      992.49     54.73 o 
   0 -11   6      249.11      261.33     28.05 o 
   1 -11   6     1207.47     1212.54     62.25 o 
   2 -11   6      381.70      446.19     33.22 o 
   3 -11   6      143.66      134.98     40.09 o 
   4 -11   6      361.66      388.57     32.43 o 
   5 -11   6       11.66       28.59     20.80 o 
   6 -11   6      126.70       99.46     26.52 o 
   7 -11   6      286.41      282.96     33.72 o 
   8 -11   6        0.11       -7.50     25.90 o 
   9 -11   6       51.23       74.59     37.96 o 
  -8 -10   6        1.69       57.83     38.04 o 
  -7 -10   6        0.66        3.05     32.58 o 
  -6 -10   6      156.83      103.94     29.98 o 
  -5 -10   6      188.79      182.12     33.11 o 
  -4 -10   6      136.58       94.23     28.86 o 
  -3 -10   6      456.87      442.49     39.10 o 
  -2 -10   6      838.41      864.14     68.16 o 
  -1 -10   6      573.49      586.83     35.96 o 
   0 -10   6     1380.88     1397.89     47.42 o 
   1 -10   6        6.99       43.31     19.87 o 
   2 -10   6     1007.48     1046.74     37.24 o 
   3 -10   6      625.94      691.03     43.35 o 
   4 -10   6      256.07      245.04     26.89 o 
   5 -10   6      273.22      228.15     26.91 o 
   6 -10   6        1.05        4.32     19.57 o 
   7 -10   6       39.72       37.73     26.49 o 
   8 -10   6      125.53       79.17     29.06 o 
   9 -10   6        0.68       -7.19     25.52 o 
  -9  -9   6        7.78       47.92     44.75 o 
  -8  -9   6       59.53        3.12     42.68 o 
  -7  -9   6      207.15      167.30     39.37 o 
  -6  -9   6      461.81      445.51     61.20 o 
  -5  -9   6      265.20      226.80     32.67 o 
  -4  -9   6     1624.30     1684.86     62.44 o 
  -3  -9   6      602.01      654.76     51.46 o 
  -2  -9   6     1704.19     1740.80     50.74 o 
  -1  -9   6     2534.15     2694.80     62.92 o 
   0  -9   6      430.55      378.36     29.31 o 
   1  -9   6     1241.20     1213.17     43.88 o 
   2  -9   6      406.90      444.35     30.54 o 
   3  -9   6       51.66       63.60     16.67 o 
   4  -9   6      444.87      486.95     40.74 o 
   5  -9   6       22.37        4.00     17.49 o 
   6  -9   6       24.68       29.29     19.59 o 
   7  -9   6      380.89      440.65     35.35 o 
   8  -9   6      199.16      245.62     49.74 o 
   9  -9   6       19.47       28.15     27.21 o 
  10  -9   6       73.02      107.30     33.06 o 
  -9  -8   6       69.74       -2.07     40.62 o 
  -8  -8   6      210.35      176.30     48.53 o 
  -7  -8   6      118.43       94.60     81.58 o 
  -6  -8   6      526.17      546.90     50.11 o 
  -5  -8   6     1403.42     1534.22    148.35 o 
  -4  -8   6       86.76      101.58     23.89 o 
  -3  -8   6     1281.51     1307.12     77.84 o 
  -2  -8   6     1851.67     1998.77     52.11 o 
  -1  -8   6      921.70      916.06     37.46 o 
   0  -8   6     1759.29     1615.72     46.93 o 
   1  -8   6       42.58       27.03     13.65 o 
   2  -8   6      596.59      595.58     30.85 o 
   3  -8   6     1353.65     1276.75     38.29 o 
   4  -8   6        1.82        1.90     14.50 o 
   5  -8   6       22.62       36.80     17.15 o 
   6  -8   6       74.04       75.22     20.90 o 
   7  -8   6       59.99       71.18     21.36 o 
   8  -8   6      331.09      346.35     32.76 o 
   9  -8   6      291.12      382.14     38.51 o 
  10  -8   6       77.68       88.56     56.79 o 
  11  -8   6       69.65       40.62     44.06 o 
 -10  -7   6      191.11      130.80     51.63 o 
  -9  -7   6      170.21      106.70     46.81 o 
  -8  -7   6        1.14       19.52     30.39 o 
  -7  -7   6      593.68      619.76     53.08 o 
  -6  -7   6     1038.85     1118.63     62.77 o 
  -5  -7   6      640.99      602.24     38.56 o 
  -4  -7   6     1556.10     1742.18     92.04 o 
  -3  -7   6      105.19      117.74     28.72 o 
  -2  -7   6     2063.74     2146.07     51.91 o 
  -1  -7   6     2279.24     2334.28     54.09 o 
   0  -7   6       11.04       29.15     11.19 o 
   1  -7   6      244.20      274.76     28.39 o 
   2  -7   6      615.70      606.86     30.05 o 
   3  -7   6       58.34       39.76     13.44 o 
   4  -7   6     1281.28     1261.67     40.67 o 
   5  -7   6      346.27      419.35     36.20 o 
   6  -7   6      332.81      364.30     29.11 o 
   7  -7   6      370.56      380.78     56.61 o 
   8  -7   6      698.30      787.26     50.60 o 
   9  -7   6       24.88        3.03     21.81 o 
  10  -7   6      169.93      243.18     34.56 o 
  11  -7   6      270.13      197.57     66.78 o 
 -10  -6   6      199.23      152.83     51.63 o 
  -9  -6   6      110.25       91.29     35.89 o 
  -8  -6   6      523.48      437.65     47.26 o 
  -7  -6   6      175.30       96.62     31.54 o 
  -6  -6   6     1247.55     1344.56    116.00 o 
  -5  -6   6     1791.94     1891.49     59.94 o 
  -4  -6   6       98.94       79.44     14.49 o 
  -3  -6   6     3863.89     3799.12     56.77 o 
  -2  -6   6     1964.71     2038.25     38.88 o 
  -1  -6   6       61.93       65.94     13.21 o 
   0  -6   6      994.11     1003.94     29.75 o 
   1  -6   6       72.44       58.24     12.90 o 
   2  -6   6      238.85      283.93     20.83 o 
   3  -6   6     1513.02     1457.36     37.60 o 
   4  -6   6     2052.34     1991.46     37.71 o 
   5  -6   6      400.12      396.08     18.59 o 
   6  -6   6      393.65      407.07     29.36 o 
   7  -6   6     1193.64     1271.51     45.45 o 
   8  -6   6      127.26      155.15     26.73 o 
   9  -6   6      634.26      656.46     41.04 o 
  10  -6   6      109.18      156.27     54.38 o 
  11  -6   6       98.17      139.06     59.89 o 
 -10  -5   6      223.78      161.09     48.88 o 
  -9  -5   6      725.85      723.30     58.86 o 
  -8  -5   6        9.01        1.53     36.83 o 
  -7  -5   6     1819.21     1825.61     75.85 o 
  -6  -5   6      918.16      932.86    108.42 o 
  -5  -5   6      317.43      312.17     36.35 o 
  -4  -5   6     1260.95     1229.38     46.44 o 
  -3  -5   6      428.12      455.83     20.14 o 
  -2  -5   6      302.26      306.27     15.27 o 
  -1  -5   6     3184.19     3176.07     44.25 o 
   0  -5   6     4818.65     5007.96     75.97 o 
   1  -5   6     1236.97     1292.64     29.51 o 
   2  -5   6     1473.23     1436.31     36.69 o 
   3  -5   6     1278.34     1261.79     28.00 o 
   4  -5   6      135.15      178.38     14.96 o 
   5  -5   6     1697.84     1699.90     33.95 o 
   6  -5   6     1669.23     1678.47     50.82 o 
   7  -5   6      442.45      465.70     24.05 o 
   8  -5   6     1702.80     1677.14     72.14 o 
   9  -5   6       14.90       10.21     15.35 o 
  10  -5   6      546.81      476.38     77.79 o 
  11  -5   6      286.38      131.49     53.01 o 
  12  -5   6       24.51        8.95     48.88 o 
 -10  -4   6      298.47      217.54     47.50 o 
  -9  -4   6       11.93      -34.42     34.42 o 
  -8  -4   6      916.85      907.32     71.59 o 
  -7  -4   6      763.70      728.31     50.42 o 
  -6  -4   6     1452.79     1612.80     66.67 o 
  -5  -4   6     1255.34     1344.68     47.02 o 
  -4  -4   6       64.65       50.15     14.21 o 
  -3  -4   6      974.30     1026.52     28.26 o 
  -2  -4   6     3602.71     3660.32     66.23 o 
  -1  -4   6      739.03      648.67     19.60 o 
   0  -4   6       99.65      132.56     18.58 o 
   1  -4   6       65.38       58.95      8.08 o 
   2  -4   6     2591.29     2472.38     38.67 o 
   3  -4   6      930.72      864.45     23.00 o 
   4  -4   6     2097.97     1885.58     34.84 o 
   5  -4   6      194.92      185.32     16.23 o 
   6  -4   6     2258.26     2205.90     46.47 o 
   7  -4   6     2878.31     2827.45     63.04 o 
   8  -4   6       99.79       96.02     16.22 o 
   9  -4   6      634.39      703.38     48.56 o 
  10  -4   6       59.70       84.70     26.44 o 
  11  -4   6       14.54       29.12     23.43 o 
  12  -4   6      240.75      168.66     62.65 o 
 -11  -3   6      121.37       79.17     44.75 o 
 -10  -3   6      115.00       68.15     42.68 o 
  -9  -3   6      595.77      682.21     64.71 o 
  -8  -3   6      217.46      196.20     43.37 o 
  -7  -3   6      432.19      441.96     50.94 o 
  -6  -3   6     1476.09     1527.34    120.82 o 
  -5  -3   6        9.24       18.32     29.60 o 
  -4  -3   6      548.08      648.05     23.82 o 
  -3  -3   6      294.82      294.56     17.29 o 
  -2  -3   6     3164.92     3189.03     49.41 o 
  -1  -3   6     3615.21     3613.66     57.74 o 
   0  -3   6     5790.90     5681.60     57.25 o 
   1  -3   6     4434.51     4262.12     47.16 o 
   2  -3   6      817.91      818.94     21.79 o 
   3  -3   6     7997.63     7668.06     80.68 o 
   4  -3   6      297.03      292.06     15.03 o 
   5  -3   6     8987.49     8713.00     91.46 o 
   6  -3   6     3265.65     3286.69     48.57 o 
   7  -3   6     1022.03     1015.70     31.10 o 
   8  -3   6     1502.69     1551.52     57.49 o 
   9  -3   6        4.38      -17.99     17.99 o 
  10  -3   6        3.85       18.01     21.60 o 
  11  -3   6      291.23      291.89     48.88 o 
  12  -3   6       61.13       72.19     39.24 o 
 -10  -2   6      349.13      298.08     49.57 o 
  -8  -2   6      285.42      350.40     50.25 o 
  -7  -2   6      640.78      702.52     46.73 o 
  -6  -2   6       97.44      111.14     28.61 o 
  -5  -2   6     1535.19     1644.98     49.12 o 
  -4  -2   6      474.85      495.21     24.05 o 
  -3  -2   6     1248.74     1220.49     29.15 o 
  -2  -2   6     3205.69     3319.20     49.79 o 
  -1  -2   6    13019.58    13130.62    134.32 o 
   0  -2   6      155.00      175.55     11.53 o 
   1  -2   6     9501.57     9445.45     83.58 o 
   2  -2   6     7046.88     6798.12     65.22 o 
   3  -2   6     1357.70     1421.14     29.03 o 
   4  -2   6     8061.29     8012.35     82.86 o 
   5  -2   6        6.10        9.03      8.18 o 
   6  -2   6     1069.64     1033.50     26.09 o 
   7  -2   6     2026.13     2042.25     95.61 o 
   8  -2   6      233.25      271.15     23.59 o 
   9  -2   6       58.68      120.57     25.63 o 
  10  -2   6      258.61      271.16     53.69 o 
  11  -2   6       71.44       43.88     35.45 o 
  12  -2   6      111.71      153.83     33.41 o 
  13  -2   6       62.04       39.24     35.80 o 
  -9  -1   6      429.28      486.02     52.32 o 
  -8  -1   6      124.20      121.16     36.49 o 
  -7  -1   6       18.53       43.75     27.19 o 
  -6  -1   6      615.01      643.60     42.01 o 
  -5  -1   6     2644.60     2681.00     61.91 o 
  -4  -1   6      586.22      654.04     31.98 o 
  -3  -1   6     1071.44     1130.12     31.77 o 
  -2  -1   6    10400.65    10486.24    124.53 o 
  -1  -1   6      893.58      944.02     24.50 o 
   0  -1   6    14898.66    14591.74    129.87 o 
   1  -1   6     9740.22     9723.62     92.70 o 
   2  -1   6     2245.27     2245.15     30.13 o 
   3  -1   6    17604.49    17095.52    148.92 o 
   4  -1   6      342.31      379.08     15.17 o 
   5  -1   6     1641.19     1554.67     29.30 o 
   6  -1   6     1172.21     1203.14     30.70 o 
   7  -1   6      315.89      305.23     27.49 o 
   8  -1   6      920.88      864.22     40.50 o 
   9  -1   6       10.57       16.11     40.96 o 
  10  -1   6      233.53      232.49     32.59 o 
  11  -1   6        9.79       23.06     23.31 o 
  12  -1   6      301.36      378.45     43.93 o 
  13  -1   6        5.83       13.08     35.80 o 
  -7   0   6      323.03      455.04     59.20 o 
  -6   0   6     2932.36     3060.49     77.03 o 
  -5   0   6       87.08      123.63     19.38 o 
  -4   0   6     1593.27     1597.02     61.06 o 
  -3   0   6     2691.36     2686.04     83.99 o 
  -2   0   6     3352.37     3273.54     52.44 o 
  -1   0   6    18561.26    18483.55    236.34 o 
   0   0   6      184.68      188.43     17.47 o 
   1   0   6     3337.47     3131.75     56.33 o 
   2   0   6     6392.70     6074.26     74.78 o 
   3   0   6      793.63      862.37     24.13 o 
   4   0   6     9816.15     9615.07    104.13 o 
   5   0   6     1622.61     1712.47     34.19 o 
   6   0   6      401.86      361.06     27.36 o 
   7   0   6     1025.12     1093.31     36.66 o 
   8   0   6      183.12      166.89     19.22 o 
   9   0   6      359.20      332.66     30.47 o 
  10   0   6      340.54      338.01     46.81 o 
  11   0   6      623.22      648.56     44.19 o 
  12   0   6        1.17       24.78     32.36 o 
  13   0   6      254.79      383.44     56.45 o 
  -7   1   6     1971.86     2039.75    112.21 o 
  -6   1   6      956.72     1020.91     76.41 o 
  -5   1   6     6268.09     6656.88    145.30 o 
  -4   1   6      129.75      134.69     25.47 o 
  -3   1   6     7141.75     7553.44    149.73 o 
  -2   1   6     8861.83     9027.55    166.37 o 
  -1   1   6     1870.40     1771.06     45.80 o 
   0   1   6    13075.40    12990.92    173.98 o 
   1   1   6     1648.15     1716.65     32.24 o 
   2   1   6     1757.66     1902.21     34.71 o 
   3   1   6    14649.48    14710.97    148.26 o 
   4   1   6     3749.35     3683.39     61.18 o 
   5   1   6        7.03       17.98     11.69 o 
   6   1   6       46.45       47.82     10.57 o 
   7   1   6     2711.21     2616.69     61.42 o 
   8   1   6      146.49      156.50     33.39 o 
   9   1   6     3526.80     3435.81     69.63 o 
  10   1   6     1160.33     1127.40     65.40 o 
  11   1   6       68.31       51.11     39.24 o 
  12   1   6      610.73      460.54     55.76 o 
  13   1   6       15.36      -33.04     33.04 o 
  -9   2   6      465.08      503.23     71.59 o 
  -7   2   6      718.06      698.74     97.75 o 
  -6   2   6     3770.56     3945.26    158.33 o 
  -5   2   6      201.24      234.06     44.06 o 
  -4   2   6     4726.60     5050.81    115.97 o 
  -3   2   6     3022.68     3071.71     82.51 o 
  -2   2   6     1859.95     1791.21     58.89 o 
  -1   2   6     8514.98     8454.05    154.79 o 
   0   2   6      673.15      752.72     41.96 o 
   1   2   6      196.01      196.39     14.61 o 
   2   2   6     8129.06     8157.33     90.83 o 
   3   2   6     1250.77     1230.13     27.82 o 
   4   2   6      658.14      670.72     21.96 o 
   5   2   6     1164.44     1140.10     52.59 o 
   6   2   6     6021.34     5697.55     82.71 o 
   7   2   6        9.28        1.32     13.20 o 
   8   2   6     3241.56     3301.84     64.80 o 
   9   2   6     1041.85     1029.34     44.32 o 
  10   2   6      604.12      678.50     48.71 o 
  11   2   6     1722.46     1910.08     78.25 o 
  12   2   6        0.21       10.33     33.04 o 
  13   2   6      255.41      174.17     47.50 o 
  -7   3   6     2594.39     2711.57     94.03 o 
  -6   3   6      427.04      446.91     42.32 o 
  -5   3   6     3951.65     4169.68    161.09 o 
  -4   3   6      151.82      176.23     39.93 o 
  -3   3   6     1601.95     1667.32     87.43 o 
  -2   3   6    12594.65    13146.42    222.78 o 
  -1   3   6      326.45      394.70     29.21 o 
   0   3   6    12067.68    12131.50    203.71 o 
   1   3   6     1592.85     1509.48     37.91 o 
   2   3   6     3109.51     2974.24     47.74 o 
   3   3   6      572.24      589.23     20.03 o 
   4   3   6     1891.89     1782.26     34.82 o 
   5   3   6     3811.98     3427.51     91.86 o 
   6   3   6     1434.10     1466.98     33.80 o 
   7   3   6     9113.63     8832.05    148.09 o 
   8   3   6      237.63      213.80     20.80 o 
   9   3   6     1746.75     1888.96     56.63 o 
  10   3   6     1600.50     1659.59    104.98 o 
  11   3   6       19.26        6.33     58.17 o 
  12   3   6      848.12     1016.78     77.79 o 
  13   3   6       86.61       75.04     41.99 o 
 -10   4   6       76.06       83.99     46.12 o 
  -9   4   6      698.36      675.33     83.99 o 
  -7   4   6      919.32     1061.46     63.21 o 
  -6   4   6     2580.65     2781.04    169.35 o 
  -5   4   6        0.96       59.89     32.36 o 
  -4   4   6     1580.92     1617.07     94.31 o 
  -3   4   6     2006.41     2189.13    103.95 o 
  -2   4   6      184.71      166.74     22.44 o 
  -1   4   6     8659.21     9142.59    165.51 o 
   0   4   6     1147.85     1208.98     45.75 o 
   1   4   6      873.59      817.13     28.72 o 
   2   4   6     1582.30     1590.32     47.30 o 
   3   4   6     6266.55     6101.20     83.45 o 
   4   4   6        1.90       18.97      8.60 o 
   5   4   6     6797.22     6997.70    132.32 o 
   6   4   6     8061.79     8054.05    133.33 o 
   7   4   6       59.68       65.16     14.29 o 
   8   4   6     3749.65     3595.31     84.88 o 
   9   4   6      356.47      442.89     48.62 o 
  10   4   6      255.60      235.10     34.33 o 
  11   4   6      943.37      959.91     68.50 o 
  12   4   6       46.33      -25.60     28.67 o 
  13   4   6       41.34       13.08     39.24 o 
 -10   5   6      490.92      386.20     75.72 o 
  -9   5   6       41.98       24.09     37.17 o 
  -8   5   6      598.99      694.25     57.90 o 
  -7   5   6      965.14      954.41     64.17 o 
  -6   5   6        9.87      -16.29     19.11 o 
  -5   5   6     1154.85     1141.20     59.33 o 
  -4   5   6      550.47      551.41     64.02 o 
  -3   5   6       71.87      101.88     33.04 o 
  -2   5   6     2469.95     2504.60     70.62 o 
  -1   5   6     2488.94     2626.39     71.64 o 
   0   5   6      245.94      271.21     19.99 o 
   1   5   6      618.18      622.15     24.18 o 
   2   5   6     6527.70     6395.11     88.55 o 
   3   5   6        1.64       26.88     10.25 o 
   4   5   6    10341.92    10030.34    193.10 o 
   5   5   6     4939.64     4787.63    117.79 o 
   6   5   6     2536.76     2551.62     97.07 o 
   7   5   6     8217.21     8312.77    140.79 o 
   8   5   6      361.13      301.10     65.40 o 
   9   5   6      589.30      589.11     36.23 o 
  10   5   6      897.33      874.13    113.93 o 
  11   5   6        0.74       18.83     21.61 o 
  12   5   6      311.21      308.70     44.46 o 
  13   5   6      114.54       88.12     43.37 o 
 -10   6   6        0.81       22.72     42.68 o 
  -9   6   6      340.11      311.16     68.15 o 
  -8   6   6      485.45      442.08     50.11 o 
  -7   6   6       93.67       92.89     32.15 o 
  -6   6   6     1515.81     1580.70     74.31 o 
  -5   6   6       66.84       87.58     30.29 o 
  -4   6   6       79.07       29.55     24.78 o 
  -3   6   6      365.20      374.88     37.22 o 
  -2   6   6     2291.89     2282.07    109.46 o 
  -1   6   6      544.63      517.68     53.70 o 
   0   6   6     3788.28     3688.89     75.81 o 
   1   6   6     2376.34     2213.16     40.79 o 
   2   6   6     1168.21     1121.96     32.29 o 
   3   6   6     8170.60     7788.31    147.08 o 
   4   6   6      660.62      655.87     32.68 o 
   5   6   6     7484.58     7138.85    157.21 o 
   6   6   6     5635.71     5587.35    105.80 o 
   7   6   6      147.82      162.55     32.72 o 
   8   6   6     1818.15     1654.94     77.23 o 
   9   6   6      500.15      481.27     52.04 o 
  10   6   6        0.15       17.98     22.37 o 
  11   6   6      417.43      357.63     35.95 o 
  12   6   6      117.93       37.85     32.24 o 
 -10   7   6      362.97      408.23     81.92 o 
  -9   7   6       79.74       85.54     35.29 o 
  -8   7   6       93.47      101.45     42.34 o 
  -7   7   6      351.81      343.51     64.71 o 
  -6   7   6      359.95      368.46     82.95 o 
  -5   7   6      585.28      490.97     84.67 o 
  -4   7   6     2413.55     2263.64     84.49 o 
  -3   7   6     2281.37     2372.29     83.17 o 
  -2   7   6       52.97       45.74     19.80 o 
  -1   7   6     4790.82     4899.65    112.83 o 
   0   7   6      957.63      956.99     44.50 o 
   1   7   6     5591.92     5830.06    173.13 o 
   2   7   6     5495.73     5358.88     94.65 o 
   3   7   6        0.26      -10.14     10.14 o 
   4   7   6     8650.79     8671.36    138.35 o 
   5   7   6     3157.18     3310.92     99.06 o 
   6   7   6      408.32      364.63     39.39 o 
   7   7   6     2505.54     2533.75    118.06 o 
   8   7   6      644.71      608.17     54.08 o 
   9   7   6       45.70       27.97     28.77 o 
  10   7   6      635.22      669.64     63.01 o 
  11   7   6      291.53      210.06     43.99 o 
  12   7   6       67.40       76.52     30.14 o 
  -9   8   6      127.41      148.70     55.07 o 
  -8   8   6      213.62      220.25     42.80 o 
  -7   8   6      220.79      243.70     60.58 o 
  -6   8   6       34.80       56.31     29.37 o 
  -5   8   6     2043.26     1959.50     85.47 o 
  -4   8   6     1223.40     1094.91     60.91 o 
  -3   8   6      752.75      800.61     79.17 o 
  -2   8   6     3192.03     3136.76    104.98 o 
  -1   8   6      671.09      681.29     45.24 o 
   0   8   6     5275.89     5108.36     95.78 o 
   1   8   6     6375.31     6677.55     86.94 o 
   2   8   6      607.08      579.83     23.70 o 
   3   8   6     4716.73     4804.12     77.66 o 
   4   8   6      399.91      446.28     26.57 o 
   5   8   6     1109.40     1079.50     60.31 o 
   6   8   6     2162.93     2211.09     86.12 o 
   7   8   6      263.64      258.21     38.42 o 
   8   8   6       34.47        2.60     26.36 o 
   9   8   6      449.73      418.39     52.24 o 
  10   8   6      383.51      423.32     54.67 o 
  11   8   6      165.40       91.56     72.28 o 
  12   8   6      285.66      163.15     84.67 o 
  -9   9   6      252.21      206.29     70.22 o 
  -8   9   6       76.77       19.82     30.66 o 
  -7   9   6      236.26      250.71     44.75 o 
  -6   9   6      900.23      946.92     69.88 o 
  -5   9   6      140.06      125.94     52.66 o 
  -4   9   6      800.48      716.12     55.70 o 
  -3   9   6     1966.40     1991.04     93.97 o 
  -2   9   6        4.01       -6.31     17.99 o 
  -1   9   6     3976.43     4087.25     95.13 o 
   0   9   6     4227.91     4453.12     77.97 o 
   1   9   6      854.20      861.56     28.88 o 
   2   9   6     5495.83     5495.74     78.00 o 
   3   9   6        5.07        0.93     11.45 o 
   4   9   6     1958.61     1951.12     63.15 o 
   5   9   6     1201.97     1259.22     61.63 o 
   6   9   6      545.81      516.32     48.61 o 
   7   9   6      256.05      168.31     39.58 o 
   8   9   6      668.03      665.79     59.11 o 
   9   9   6       27.11        9.40     50.60 o 
  10   9   6      266.31      242.86     50.18 o 
  11   9   6      473.09      430.76     59.16 o 
  12   9   6      113.44       15.83     77.79 o 
  -8  10   6       81.61       49.33     33.58 o 
  -7  10   6      351.51      308.99     48.83 o 
  -6  10   6       40.66       49.57     42.68 o 
  -5  10   6     1358.38     1323.97    134.58 o 
  -4  10   6      531.27      509.57     99.82 o 
  -3  10   6      400.51      416.00     45.46 o 
  -2  10   6     3022.43     2922.13    100.16 o 
  -1  10   6      769.80      788.72     52.95 o 
   0  10   6     1181.86     1135.01     38.78 o 
   1  10   6     1459.25     1546.43     39.40 o 
   2  10   6       44.30       59.78     16.05 o 
   3  10   6     1477.56     1471.82     50.66 o 
   4  10   6      945.47      884.41     41.77 o 
   5  10   6      354.34      368.97     35.44 o 
   6  10   6      664.64      601.87     57.55 o 
   7  10   6     1213.66     1213.31     75.66 o 
   8  10   6       64.72      103.75     47.16 o 
   9  10   6      539.13      490.82     59.11 o 
  10  10   6      898.62      650.44     66.64 o 
  11  10   6        0.07      -13.48     37.35 o 
  -8  11   6       86.16       70.47     36.84 o 
  -7  11   6      114.91      131.53     40.67 o 
  -6  11   6      775.07      715.27     63.28 o 
  -5  11   6      235.72      114.28     50.25 o 
  -4  11   6      311.55      377.96     76.41 o 
  -3  11   6     1135.98     1162.99     68.38 o 
  -2  11   6       45.76       37.79     23.35 o 
  -1  11   6     2785.33     2838.14     96.42 o 
   0  11   6     2470.91     2327.53     57.70 o 
   1  11   6      272.95      281.05     28.91 o 
   2  11   6      366.24      398.21     71.94 o 
   3  11   6     1208.37     1213.01     48.09 o 
   4  11   6       17.87       46.10     19.41 o 
   5  11   6     1332.01     1291.46     72.91 o 
   6  11   6      891.95      981.31     56.29 o 
   7  11   6       55.03       47.15     34.19 o 
   8  11   6      964.77     1064.74     76.64 o 
   9  11   6     1112.39      952.97     74.94 o 
  10  11   6       49.83       45.60     51.97 o 
  11  11   6      784.33      697.51     76.74 o 
  -7  12   6      414.02      358.48    113.24 o 
  -6  12   6       14.23       45.05     33.62 o 
  -5  12   6      737.72      663.62     86.05 o 
  -4  12   6      393.64      365.44     48.88 o 
  -3  12   6       62.47       70.04     33.06 o 
  -2  12   6     1236.76     1281.22     70.13 o 
  -1  12   6      633.50      671.20     74.35 o 
   0  12   6       12.64       20.75     16.90 o 
   1  12   6      339.43      355.15     37.88 o 
   2  12   6      556.58      660.18     68.84 o 
   3  12   6       45.33       33.44     25.47 o 
   4  12   6      480.57      527.04     51.41 o 
   5  12   6     1208.53     1373.90     81.23 o 
   6  12   6       10.53      -11.31     24.41 o 
   7  12   6     1728.81     1691.30    116.85 o 
   8  12   6      258.00      261.64     50.67 o 
   9  12   6      269.61      196.45     48.92 o 
  10  12   6      852.76      861.41     82.01 o 
  -6  13   6      483.25      459.57     61.06 o 
  -5  13   6      158.31       70.57     39.58 o 
  -4  13   6      152.17      138.37     50.94 o 
  -3  13   6      668.98      529.54    141.81 o 
  -2  13   6      230.85      215.51     41.03 o 
  -1  13   6      155.10      202.16     39.11 o 
   0  13   6      295.21      317.36     57.14 o 
   2  13   6       12.45       33.04     34.42 o 
   3  13   6      707.61      849.47     63.08 o 
   4  13   6      659.23      685.96     59.38 o 
   5  13   6      506.93      437.73     53.93 o 
   6  13   6     1977.58     1926.67     78.91 o 
   7  13   6       17.52      -18.46     25.47 o 
   8  13   6      854.55      698.72     71.31 o 
   9  13   6      577.86      527.60     66.43 o 
  10  13   6        3.17       -8.95     55.07 o 
  -5  14   6       56.21       27.98     66.09 o 
  -4  14   6      325.72      285.83     67.12 o 
  -3  14   6      121.13       20.65     41.99 o 
  -2  14   6      445.77      440.63     53.66 o 
  -1  14   6      383.40      432.32     69.53 o 
   0  14   6        1.92      -19.96     35.11 o 
   1  14   6      152.49      196.60     50.60 o 
   2  14   6     1358.26     1401.38     76.50 o 
   3  14   6      325.87      196.19     42.43 o 
   4  14   6      856.20      840.94     93.28 o 
   5  14   6      824.31      949.81     73.91 o 
   6  14   6       18.83       26.66     33.19 o 
   7  14   6     1203.80     1265.86     72.71 o 
   8  14   6      342.53      299.99     83.99 o 
   9  14   6       26.04      -32.17     44.78 o 
  -4  15   6        1.85       19.21     33.39 o 
  -3  15   6      282.05      205.60     44.46 o 
  -2  15   6      332.59      384.82     73.66 o 
  -1  15   6       44.92       55.76     44.75 o 
   0  15   6      280.23      218.22     56.45 o 
   2  15   6        2.13       55.76     60.58 o 
   3  15   6      984.92     1066.66    165.56 o 
   4  15   6      307.08      328.01     52.43 o 
   5  15   6      147.86      119.61     40.65 o 
   6  15   6      799.90      899.91     78.80 o 
   7  15   6      115.99       95.47     37.52 o 
   8  15   6       34.71        9.99     37.75 o 
  -3  16   6      206.24      163.72     46.61 o 
  -2  16   6       10.67       -7.61     29.81 o 
  -1  16   6      389.39      461.23     80.54 o 
   3  16   6      145.25      134.93     69.53 o 
   4  16   6      336.59      406.57     59.05 o 
   5  16   6      453.97      454.05    104.98 o 
   6  16   6        9.55       16.59     41.02 o 
  -1  17   6      146.33       98.44     68.84 o 
   3  17   6      191.32      223.04     88.12 o 
   4  17   6      233.49      161.78     81.23 o 
  -2 -15   7        1.43      -53.70     61.96 o 
  -1 -15   7       75.33       55.07     67.46 o 
   0 -15   7       26.18       37.17     68.84 o 
   1 -15   7       81.04       37.96     43.08 o 
   2 -15   7      181.20      133.30     89.84 o 
  -4 -14   7       47.27       90.74     38.69 o 
  -3 -14   7        4.36       69.49     45.26 o 
  -2 -14   7       62.10       60.21     44.26 o 
  -1 -14   7        9.01        2.36     37.61 o 
   0 -14   7       91.32       84.68     50.94 o 
   1 -14   7      214.35      269.17     86.05 o 
   2 -14   7       20.84       -7.69     73.32 o 
   3 -14   7      137.07       81.97     69.87 o 
   4 -14   7       11.33       29.65     39.69 o 
   5 -14   7       51.83       40.62     71.59 o 
  -5 -13   7       40.33        6.18     33.60 o 
  -4 -13   7       90.50       63.05     34.51 o 
  -3 -13   7      127.91      175.60     36.78 o 
  -2 -13   7       41.41       39.40     29.27 o 
  -1 -13   7      320.38      267.56     52.39 o 
   0 -13   7      139.73       93.91     31.64 o 
   1 -13   7      221.73      138.13     50.25 o 
   2 -13   7      206.27      205.65     45.48 o 
   3 -13   7       18.19       70.51     37.14 o 
   4 -13   7       36.68      -20.57     28.93 o 
   5 -13   7      101.87       89.93     28.82 o 
   6 -13   7        0.19       13.94     26.11 o 
  -6 -12   7       27.77        0.64     32.33 o 
  -5 -12   7      238.08      182.70     38.52 o 
  -4 -12   7      270.89      268.20     39.79 o 
  -3 -12   7      108.28      115.99     44.38 o 
  -2 -12   7      169.68      223.32     56.21 o 
  -1 -12   7        5.81       -8.78     20.79 o 
   0 -12   7      328.68      362.69     57.90 o 
   1 -12   7      407.24      413.58     55.54 o 
   2 -12   7      127.34      117.86     29.42 o 
   3 -12   7       57.04       -0.46     24.85 o 
   4 -12   7       73.12       75.23     23.30 o 
   5 -12   7      159.02      196.31     35.57 o 
   6 -12   7       17.81       25.80     24.08 o 
   7 -12   7        9.54       32.02     26.78 o 
  -7 -11   7       38.07       59.79     40.50 o 
  -6 -11   7      703.04      761.55     61.70 o 
  -5 -11   7      227.09      237.49     37.95 o 
  -4 -11   7      408.48      476.96     43.71 o 
  -3 -11   7      358.53      389.42     41.18 o 
  -2 -11   7      109.25       66.55     28.04 o 
  -1 -11   7      378.44      319.36     36.93 o 
   0 -11   7      517.85      446.58     50.22 o 
   1 -11   7        0.15      -11.57     18.20 o 
   2 -11   7       23.17       11.00     21.86 o 
   3 -11   7       33.11      -12.56     23.55 o 
   4 -11   7      219.63      226.23     28.39 o 
   5 -11   7       56.83       27.43     21.91 o 
   6 -11   7      178.56      193.91     29.82 o 
   7 -11   7        0.34      -20.49     20.49 o 
   8 -11   7       83.79       57.46     27.07 o 
  -8 -10   7      109.36      119.01     46.23 o 
  -7 -10   7      427.85      406.46     54.09 o 
  -6 -10   7        4.56       -2.59     32.30 o 
  -5 -10   7      540.77      538.86     45.23 o 
  -4 -10   7      620.23      697.63     68.37 o 
  -3 -10   7      189.39      198.26     33.08 o 
  -2 -10   7      144.45      122.40     24.69 o 
  -1 -10   7       16.84       -2.90     18.21 o 
   0 -10   7        1.86      -17.31     17.31 o 
   1 -10   7       63.03       22.29     19.10 o 
   2 -10   7       20.05        5.72     17.22 o 
   3 -10   7        5.68        1.44     21.37 o 
   4 -10   7      369.20      349.96     30.05 o 
   5 -10   7      390.22      468.67     35.87 o 
   6 -10   7       25.54        8.18     20.50 o 
   7 -10   7       43.26       50.84     23.74 o 
   8 -10   7        7.67       37.15     23.71 o 
   9 -10   7      131.06       93.24     33.11 o 
  -8  -9   7      430.64      381.12     53.56 o 
  -7  -9   7       48.96       56.72     36.21 o 
  -6  -9   7      431.89      395.10     49.78 o 
  -5  -9   7      317.65      338.87     46.36 o 
  -4  -9   7      123.35      105.48     28.47 o 
  -3  -9   7      335.61      351.69     46.59 o 
  -2  -9   7       22.57        2.87     17.98 o 
  -1  -9   7        2.09       17.12     18.24 o 
   0  -9   7      553.70      531.49     37.15 o 
   1  -9   7      190.34      255.10     38.76 o 
   2  -9   7      285.25      228.35     21.69 o 
   3  -9   7      296.83      306.03     24.20 o 
   4  -9   7      759.99      794.72     43.22 o 
   5  -9   7      181.50      247.16     28.10 o 
   6  -9   7      927.67      962.65     45.37 o 
   7  -9   7       20.84       15.19     18.87 o 
   8  -9   7      198.57      235.07     32.79 o 
   9  -9   7      459.65      508.05     45.49 o 
  10  -9   7        0.06      -17.46     26.94 o 
  -9  -8   7      117.05       53.01     46.12 o 
  -8  -8   7       36.21       79.35     36.70 o 
  -7  -8   7      370.53      443.87     61.27 o 
  -6  -8   7       89.88       76.80     33.51 o 
  -5  -8   7       75.59       45.61     31.26 o 
  -4  -8   7      216.22      268.96     32.17 o 
  -3  -8   7       28.28       23.66     18.33 o 
  -2  -8   7      116.31       83.66     20.84 o 
  -1  -8   7     1102.93     1092.43     41.95 o 
   0  -8   7     1173.00     1173.43     42.66 o 
   1  -8   7      227.70      216.40     24.11 o 
   2  -8   7     1724.57     1745.45     44.59 o 
   3  -8   7      273.69      271.85     22.47 o 
   4  -8   7      758.58      750.48     33.17 o 
   5  -8   7     1709.80     1739.35     60.14 o 
   6  -8   7       59.28       67.58     20.18 o 
   7  -8   7      537.88      583.60     42.03 o 
   8  -8   7       96.15       92.45     24.34 o 
   9  -8   7        7.87       27.43     22.83 o 
  10  -8   7      114.44      123.05     38.37 o 
  -9  -7   7      182.31      140.43     49.57 o 
  -8  -7   7       67.92       55.13     33.08 o 
  -7  -7   7       54.52       68.00     32.22 o 
  -6  -7   7       56.20        8.25     29.26 o 
  -5  -7   7      530.07      560.50     48.90 o 
  -4  -7   7      156.67      126.37     33.98 o 
  -3  -7   7      269.14      272.69     29.90 o 
  -2  -7   7     1349.02     1373.27     43.81 o 
  -1  -7   7      634.13      567.07     30.73 o 
   0  -7   7      216.83      248.77     29.58 o 
   1  -7   7     2558.70     2577.10     51.70 o 
   2  -7   7        7.42       12.89     13.15 o 
   3  -7   7     2564.15     2468.61     52.81 o 
   4  -7   7     1991.12     2004.24     48.40 o 
   5  -7   7      508.26      533.47     32.27 o 
   6  -7   7     1338.95     1268.89     46.83 o 
   7  -7   7       15.92       -4.50     17.42 o 
   8  -7   7      164.91      182.38     26.65 o 
   9  -7   7      141.87      128.30     39.94 o 
  10  -7   7        2.33       24.39     24.38 o 
  11  -7   7       33.67       64.02     52.32 o 
 -10  -6   7      105.49       86.05     49.57 o 
  -9  -6   7       81.36       61.21     35.70 o 
  -8  -6   7      247.19      212.82     74.00 o 
  -7  -6   7      442.49      300.98     41.26 o 
  -6  -6   7      334.55      305.08     44.75 o 
  -5  -6   7       74.01      105.45     29.56 o 
  -4  -6   7      702.61      663.36     28.93 o 
  -3  -6   7     1400.60     1432.92     43.52 o 
  -2  -6   7        3.40        6.10     10.68 o 
  -1  -6   7      810.34      777.38     23.22 o 
   0  -6   7     4409.68     4308.60     56.97 o 
   1  -6   7      205.50      213.22     26.40 o 
   2  -6   7     2869.69     2892.96     45.35 o 
   3  -6   7      481.38      493.52     20.49 o 
   4  -6   7      977.40      934.13     34.17 o 
   5  -6   7     1969.08     1960.43     48.82 o 
   6  -6   7        0.41       -5.39     12.14 o 
   7  -6   7      437.84      459.75     24.73 o 
   8  -6   7      336.16      327.69     33.39 o 
   9  -6   7       23.50       26.81     20.95 o 
  10  -6   7      181.78      138.37     58.51 o 
  11  -6   7       50.03       90.18     53.70 o 
 -10  -5   7       62.09       78.48     44.75 o 
  -9  -5   7        5.93       39.37     56.79 o 
  -8  -5   7      681.31      720.93     55.51 o 
  -7  -5   7      704.83      734.36     53.36 o 
  -6  -5   7        6.96       24.38     27.63 o 
  -5  -5   7      848.81      825.62     74.00 o 
  -4  -5   7     2909.13     3047.60     75.10 o 
  -3  -5   7        7.37       -3.11     17.04 o 
  -2  -5   7     2118.70     2077.82     41.22 o 
  -1  -5   7     1946.78     1937.19     35.19 o 
   0  -5   7      211.60      206.89     15.04 o 
   1  -5   7     6167.11     6097.84     71.68 o 
   2  -5   7      137.01      152.17     14.01 o 
   3  -5   7     1612.06     1575.37     32.69 o 
   4  -5   7     1310.81     1295.17     30.53 o 
   5  -5   7       69.43       54.96     11.78 o 
   6  -5   7      880.64      892.94     30.70 o 
   7  -5   7      169.71      206.12     19.32 o 
   8  -5   7       66.18       88.41     17.53 o 
   9  -5   7      222.42      204.43     21.97 o 
  10  -5   7      247.66      237.36     48.94 o 
  11  -5   7       11.44       -7.57     42.68 o 
  12  -5   7       50.60       37.17     46.81 o 
 -10  -4   7        4.14      -13.77     39.24 o 
  -9  -4   7      141.47       35.11     39.93 o 
  -8  -4   7      422.09      462.16     47.88 o 
  -7  -4   7        7.59      -19.96     34.42 o 
  -6  -4   7      998.62     1110.04     59.85 o 
  -5  -4   7      752.15      829.58     50.56 o 
  -4  -4   7      835.46      874.90     51.83 o 
  -3  -4   7     6870.83     6973.75    112.32 o 
  -2  -4   7       15.96       14.68     11.21 o 
  -1  -4   7     1981.50     1866.37     33.99 o 
   0  -4   7       33.65       41.82      9.87 o 
   1  -4   7     6918.90     7353.20     72.84 o 
   2  -4   7     2450.51     2621.02     41.76 o 
   3  -4   7       15.99        7.90      8.61 o 
   4  -4   7       37.89       33.35      9.81 o 
   5  -4   7      501.44      492.31     28.13 o 
   6  -4   7       88.86      115.27     13.75 o 
   7  -4   7       25.57       25.61     17.98 o 
   8  -4   7       43.83       42.60     14.65 o 
   9  -4   7      826.15      820.25     52.46 o 
  10  -4   7       45.24       68.26     49.22 o 
  11  -4   7      459.39      349.64     38.25 o 
  12  -4   7       97.09       63.33     52.32 o 
 -10  -3   7      182.44      213.41     49.57 o 
  -9  -3   7      130.24      217.54     46.81 o 
  -8  -3   7      102.40      136.30     39.93 o 
  -7  -3   7     1270.91     1352.72     79.86 o 
  -6  -3   7       99.92      162.16     39.24 o 
  -5  -3   7     1329.91     1314.83    116.68 o 
  -4  -3   7     5285.12     5495.57     99.25 o 
  -3  -3   7        1.68      -10.12     10.12 o 
  -2  -3   7     3778.86     3809.00     57.93 o 
  -1  -3   7     3218.49     3249.10     52.42 o 
   0  -3   7     7123.69     7390.42     71.91 o 
   1  -3   7    21526.25    22012.39    174.99 o 
   2  -3   7      529.77      569.60     17.69 o 
   3  -3   7       54.89       37.92      9.50 o 
   4  -3   7       31.04       39.66     11.80 o 
   5  -3   7      523.24      547.80     20.62 o 
   6  -3   7      231.96      249.18     18.73 o 
   7  -3   7      305.44      322.64     18.85 o 
   8  -3   7     2202.88     2226.05     55.74 o 
   9  -3   7       54.07       39.78     26.81 o 
  10  -3   7     1198.61     1294.71     54.48 o 
  11  -3   7       57.64       24.22     25.47 o 
  12  -3   7       43.02       77.11     43.37 o 
  -9  -2   7      274.08      269.86     48.19 o 
  -8  -2   7     1338.66     1458.05     81.92 o 
  -7  -2   7        0.82       12.97     24.90 o 
  -6  -2   7     1771.57     1829.27     94.31 o 
  -5  -2   7     2356.29     2421.91    109.46 o 
  -4  -2   7      600.87      636.34     39.37 o 
  -3  -2   7     5850.04     6001.44     83.67 o 
  -2  -2   7     1663.01     1740.57     36.20 o 
  -1  -2   7     1032.45     1072.03     28.18 o 
   0  -2   7     8826.40     8853.42     90.22 o 
   1  -2   7     1574.86     1613.76     26.96 o 
   2  -2   7      931.21      966.94     21.18 o 
   3  -2   7       14.70       12.29      7.78 o 
   4  -2   7     2225.36     2162.08     36.13 o 
   5  -2   7       46.58       68.82     10.40 o 
   6  -2   7     2287.11     2359.69     40.64 o 
   7  -2   7      430.59      442.85     23.10 o 
   8  -2   7      126.27      121.62     20.44 o 
   9  -2   7      468.34      514.61     36.16 o 
  10  -2   7        8.14       14.97     21.18 o 
  11  -2   7      317.93      340.49     38.23 o 
  12  -2   7      275.01      310.48     41.00 o 
  -7  -1   7     1847.34     2050.76     86.74 o 
  -6  -1   7      728.37      787.29     47.20 o 
  -5  -1   7      775.16      808.81     37.06 o 
  -4  -1   7     3313.80     3330.81     95.01 o 
  -3  -1   7       11.17       38.20     12.03 o 
  -2  -1   7     2525.76     2696.73     49.95 o 
  -1  -1   7     4364.66     4505.88     61.02 o 
   0  -1   7      496.63      557.56     24.06 o 
   1  -1   7       12.95       17.44      7.80 o 
   2  -1   7      574.32      582.68     18.12 o 
   3  -1   7     4226.58     4145.22     51.81 o 
   4  -1   7      549.21      574.77     18.99 o 
   5  -1   7     7838.84     7444.15     90.87 o 
   6  -1   7      183.12      210.28     16.48 o 
   7  -1   7     1502.06     1526.15     53.66 o 
   8  -1   7      462.60      481.82     32.51 o 
   9  -1   7      496.50      494.02     35.16 o 
  10  -1   7     1189.17     1276.32     53.73 o 
  11  -1   7      201.42      206.31     42.24 o 
  12  -1   7        6.90       12.90     26.08 o 
  13  -1   7      218.93      254.71     49.57 o 
  -6   0   7     1199.00     1282.50     95.69 o 
  -5   0   7     3267.73     3133.29     95.52 o 
  -4   0   7      160.11      162.72     28.28 o 
  -3   0   7      975.50      985.57     49.43 o 
  -2   0   7     1441.08     1409.64     33.40 o 
  -1   0   7      575.53      604.37     29.87 o 
   0   0   7     3151.30     3165.15     49.29 o 
   1   0   7     7689.22     7841.16     91.69 o 
   2   0   7     4557.21     4396.65     64.83 o 
   3   0   7     5257.54     5640.22     64.32 o 
   4   0   7    10466.79     9892.09    109.45 o 
   5   0   7     1310.90     1449.14     39.45 o 
   6   0   7     1516.24     1384.78     66.39 o 
   7   0   7     2358.58     2294.90     51.62 o 
   8   0   7      906.48      967.90     50.95 o 
   9   0   7     4724.98     4735.39     99.94 o 
  10   0   7       61.55       32.17     21.67 o 
  11   0   7      149.66      129.91     28.74 o 
  12   0   7      241.20      205.15     45.43 o 
  13   0   7        8.04      -13.77     33.04 o 
  -6   1   7     2760.00     2759.82    129.42 o 
  -5   1   7        1.35       10.97     21.35 o 
  -4   1   7     2132.37     2251.56     76.47 o 
  -3   1   7       21.44       20.42     22.37 o 
  -2   1   7       24.77       26.56     15.87 o 
  -1   1   7     3144.01     3200.39     99.30 o 
   0   1   7    22369.80    22601.35    764.82 o 
   1   1   7        4.67       -7.38      7.38 o 
   2   1   7     4223.70     4439.88     61.59 o 
   3   1   7     4735.69     4145.21     59.58 o 
   4   1   7     2315.42     2301.46     42.67 o 
   5   1   7    10375.96    10114.15    111.83 o 
   6   1   7      853.38      855.34     26.15 o 
   7   1   7      397.60      405.41     24.25 o 
   8   1   7     3393.47     3268.80     77.78 o 
   9   1   7      140.35      124.95     20.56 o 
  10   1   7      875.03      969.52     57.54 o 
  11   1   7      123.38      135.33     33.99 o 
  12   1   7       37.62       11.27     31.27 o 
  13   1   7      119.55      107.39     40.62 o 
  -8   2   7      181.83      164.53     54.38 o 
  -7   2   7        5.06       -8.95     30.29 o 
  -6   2   7      477.39      527.32     66.78 o 
  -5   2   7     2553.03     2589.79    123.91 o 
  -4   2   7     1034.25     1030.28     52.77 o 
  -3   2   7      132.17      111.69     23.79 o 
  -2   2   7      626.99      639.76     39.67 o 
  -1   2   7     3657.95     3468.60     88.58 o 
   0   2   7     8198.85     8813.65    132.55 o 
   1   2   7    11139.95    10584.35    115.04 o 
   2   2   7     1662.38     1493.20     32.26 o 
   3   2   7     2257.13     2060.53     38.99 o 
   4   2   7    20525.04    19994.61    197.55 o 
   5   2   7        9.69       13.60     10.78 o 
   6   2   7     2673.10     2575.69     45.03 o 
   7   2   7      967.18      996.60     59.92 o 
   8   2   7       12.24       13.12     13.84 o 
   9   2   7     1519.60     1509.00     45.94 o 
  10   2   7       58.30       45.11     28.88 o 
  11   2   7       10.91      -11.00     26.35 o 
  12   2   7       62.39       52.54     32.05 o 
  13   2   7      230.44      170.04     47.50 o 
  -9   3   7      353.14      365.54     68.15 o 
  -8   3   7        5.91       29.60     39.93 o 
  -7   3   7      335.26      301.46     43.71 o 
  -6   3   7     2199.68     2257.97    123.22 o 
  -5   3   7     1293.82     1358.91     90.87 o 
  -4   3   7      570.50      628.52     63.33 o 
  -3   3   7     3738.15     3625.78     94.68 o 
  -2   3   7      181.52      119.63     64.02 o 
  -1   3   7     6479.38     6662.82    135.31 o 
   0   3   7    18795.86    18526.75    297.18 o 
   1   3   7      767.14      850.87     25.88 o 
   2   3   7     9011.05     8777.26     99.98 o 
   3   3   7    14991.88    14589.32    199.22 o 
   4   3   7      650.08      624.33     22.59 o 
   5   3   7     6059.52     5979.94    106.75 o 
   6   3   7     1197.73     1245.96     35.45 o 
   7   3   7       11.23       22.68     14.08 o 
   8   3   7     1565.92     1548.79     43.68 o 
   9   3   7      367.66      332.24     28.97 o 
  10   3   7      118.61      110.20     29.68 o 
  11   3   7      121.26      128.94     46.12 o 
  12   3   7      331.14      369.89     46.49 o 
  13   3   7       29.34       60.58     40.62 o 
  -9   4   7       67.05       59.89     45.43 o 
  -7   4   7      419.69      428.12     46.95 o 
  -6   4   7       43.47       66.68     27.54 o 
  -5   4   7     2300.52     2483.77    128.04 o 
  -4   4   7     4290.14     4372.76    167.28 o 
  -3   4   7       86.28       70.22     30.29 o 
  -2   4   7      404.16      417.78     33.21 o 
  -1   4   7     7212.27     6966.17    139.99 o 
   0   4   7      511.35      484.33    100.85 o 
   1   4   7    14575.13    14001.87    162.24 o 
   2   4   7     3002.28     2905.40     53.38 o 
   3   4   7     3219.55     3298.13     51.94 o 
   4   4   7     9019.29     9173.43    106.06 o 
   5   4   7       17.21       36.65     32.01 o 
   6   4   7      889.62      941.21     49.79 o 
   7   4   7       13.43       -0.18     15.87 o 
   8   4   7      245.85      259.93     22.26 o 
   9   4   7      258.30      248.24     35.31 o 
  10   4   7      315.94      303.33     38.05 o 
  11   4   7      254.22      266.28     40.43 o 
  12   4   7       51.64       69.68     61.96 o 
  13   4   7      670.78      798.55     75.04 o 
 -10   5   7       10.08       55.76     46.81 o 
  -9   5   7      133.43       94.31     46.12 o 
  -8   5   7      671.27      772.39     84.67 o 
  -7   5   7       19.96       51.24     38.21 o 
  -6   5   7      873.12      798.48     94.66 o 
  -5   5   7      787.28      766.45     54.41 o 
  -4   5   7       33.65       37.17     31.67 o 
  -3   5   7     3815.55     3800.69    152.83 o 
  -2   5   7     6315.19     6301.40    184.84 o 
  -1   5   7     2904.02     2896.72     80.08 o 
   0   5   7     5595.27     5160.21    105.78 o 
   1   5   7      950.80     1093.43     32.37 o 
   2   5   7     4404.51     4462.18     71.42 o 
   3   5   7     5696.49     5814.62     86.73 o 
   4   5   7      744.11      780.16     34.82 o 
   5   5   7     1851.62     1913.76     43.34 o 
   6   5   7      840.79      867.94     57.80 o 
   7   5   7      441.99      449.09     58.31 o 
   8   5   7      386.97      375.66     43.71 o 
   9   5   7     2021.68     2126.15     73.91 o 
  10   5   7       62.08       46.38     27.37 o 
  11   5   7      459.38      454.83     38.78 o 
  12   5   7      905.87      852.07     62.44 o 
  13   5   7        8.50      -25.16     30.41 o 
 -10   6   7      256.08      202.39     62.65 o 
  -9   6   7      330.53      315.98     70.22 o 
  -8   6   7        4.90      -16.52     36.49 o 
  -7   6   7      709.01      770.87     61.80 o 
  -6   6   7      709.34      714.05     57.56 o 
  -5   6   7      395.65      321.08     57.83 o 
  -4   6   7     3763.96     3601.65    108.83 o 
  -3   6   7      560.04      454.35     58.51 o 
  -2   6   7     2630.20     2410.11    117.03 o 
  -1   6   7     7315.47     7314.33    148.06 o 
   0   6   7     1236.52     1429.05     43.79 o 
   1   6   7     5370.97     5459.89     92.31 o 
   2   6   7      501.37      536.10     30.31 o 
   3   6   7       81.94       43.04     16.79 o 
   4   6   7     1331.14     1395.00     44.54 o 
   5   6   7     2416.44     2455.83     61.91 o 
   6   6   7      158.09      136.47     22.08 o 
   7   6   7      308.05      262.48     38.68 o 
   8   6   7     2889.42     2764.17    166.59 o 
   9   6   7       32.59       38.15     28.01 o 
  10   6   7      961.48      842.06     66.65 o 
  11   6   7      595.49      614.88     43.24 o 
  12   6   7       13.12       10.19     24.55 o 
  -9   7   7      187.44      103.95     51.63 o 
  -8   7   7      723.62      660.18     86.05 o 
  -7   7   7      480.75      538.64    101.54 o 
  -6   7   7      198.69      205.15     38.93 o 
  -5   7   7     3077.33     3150.29    108.21 o 
  -4   7   7      190.04      170.26     51.29 o 
  -3   7   7     3095.72     3005.23     97.75 o 
  -2   7   7     1722.19     1534.46     95.00 o 
  -1   7   7       15.28       26.85     25.47 o 
   0   7   7     3293.39     3399.02    128.59 o 
   1   7   7      207.95      233.18     19.25 o 
   2   7   7       88.41       91.86     14.42 o 
   3   7   7      324.57      404.70     26.97 o 
   4   7   7     5992.62     5857.36     91.88 o 
   5   7   7       79.24       61.57     14.95 o 
   6   7   7     2613.75     2661.80    133.55 o 
   7   7   7     2174.47     2099.72     86.35 o 
   8   7   7        6.15       35.34     26.62 o 
   9   7   7     1556.43     1567.08     81.92 o 
  10   7   7      197.91      179.49     43.71 o 
  11   7   7      384.81      453.78     58.88 o 
  12   7   7      493.66      461.60     42.33 o 
  -9   8   7      543.99      560.86     93.28 o 
  -8   8   7       65.22       53.77     31.54 o 
  -7   8   7      498.53      545.87     97.75 o 
  -6   8   7     1126.38     1056.38     71.43 o 
  -5   8   7        0.31      -21.19     22.74 o 
  -4   8   7     2688.08     2527.56     95.01 o 
  -3   8   7      370.95      284.43     46.12 o 
  -2   8   7      674.31      662.48     48.65 o 
  -1   8   7     1173.07     1154.80     57.16 o 
   0   8   7     1106.15     1099.39     77.10 o 
   1   8   7      189.66      219.23     19.79 o 
   2   8   7      441.57      466.36     25.29 o 
   3   8   7     3745.66     3713.37     74.32 o 
   4   8   7        5.32        3.02     12.40 o 
   5   8   7     5274.60     5264.06     89.02 o 
   6   8   7     1138.60     1152.73     63.04 o 
   7   8   7      404.77      470.02     49.19 o 
   8   8   7     2581.58     2600.60    101.51 o 
   9   8   7       90.68       52.32     33.19 o 
  10   8   7      865.50      801.61     86.74 o 
  11   8   7      468.08      598.23    101.88 o 
  12   8   7       12.85      -13.08     66.78 o 
  -8   9   7      431.77      406.29     56.03 o 
  -7   9   7      376.05      424.75     75.04 o 
  -6   9   7       22.97        0.28     24.70 o 
  -5   9   7     1593.03     1353.20    114.28 o 
  -4   9   7      656.53      685.29     59.20 o 
  -3   9   7      154.97      135.47     40.27 o 
  -2   9   7      373.25      337.61     71.59 o 
  -1   9   7      437.37      456.80     31.78 o 
   0   9   7     1049.38     1093.77     69.75 o 
   1   9   7     6389.33     6466.58    100.41 o 
   2   9   7     2218.54     2290.05     47.64 o 
   3   9   7      112.99      112.45     15.77 o 
   4   9   7     2433.81     2524.66     52.78 o 
   5   9   7        5.29        2.51     16.26 o 
   6   9   7     2108.79     2163.43     92.93 o 
   7   9   7     2705.34     2779.23    104.63 o 
   8   9   7       40.01       60.27     30.63 o 
   9   9   7     1442.34     1590.22    129.42 o 
  10   9   7      394.24      352.66     55.18 o 
  11   9   7       52.46       31.55     45.09 o 
  12   9   7      196.86      265.72     96.38 o 
  -8  10   7        3.80        3.39     34.76 o 
  -7  10   7      126.67      112.07     38.86 o 
  -6  10   7      642.85      589.36    116.68 o 
  -5  10   7      165.79      179.68     39.92 o 
  -4  10   7      351.36      302.66     45.36 o 
  -3  10   7      302.06      335.87     43.81 o 
  -2  10   7      206.20      145.74     32.83 o 
  -1  10   7      324.66      322.86     83.99 o 
   0  10   7     3893.78     3854.12    151.45 o 
   1  10   7       27.65       39.52     14.47 o 
   2  10   7     1350.64     1352.20     38.71 o 
   3  10   7     3629.22     3804.84     74.84 o 
   4  10   7       93.53       65.31     20.17 o 
   5  10   7     4260.36     4367.15     86.61 o 
   6  10   7      972.00     1057.48     80.89 o 
   7  10   7       48.85       39.15     41.99 o 
   8  10   7     1885.77     1850.66     92.79 o 
   9  10   7      413.03      420.69     74.00 o 
  10  10   7      422.82      427.82     61.03 o 
  11  10   7      266.11      230.38     54.48 o 
  -7  11   7      217.29      239.49     50.37 o 
  -6  11   7       13.50      -19.96     41.30 o 
  -5  11   7      358.98      338.65     50.30 o 
  -4  11   7      752.83      679.71     61.93 o 
  -3  11   7      135.78      147.55     34.06 o 
  -2  11   7      229.43      256.53     41.08 o 
  -1  11   7     2769.31     2762.92    188.62 o 
   0  11   7       50.22       69.99     20.21 o 
   1  11   7     4757.70     4803.73     86.01 o 
   2  11   7     3296.78     3359.25     68.75 o 
   3  11   7        6.45       21.25     17.48 o 
   4  11   7     3353.65     3473.91     80.52 o 
   5  11   7      815.33      872.63     48.19 o 
   6  11   7     1199.70     1318.16    145.60 o 
   7  11   7     1953.04     1874.74    167.28 o 
   8  11   7      153.09      127.57     45.09 o 
   9  11   7      445.42      552.72     66.78 o 
  10  11   7      341.73      422.75    134.24 o 
  11  11   7      157.79       97.66     49.43 o 
  -7  12   7        2.71       12.39     40.62 o 
  -6  12   7      261.24      305.29     59.55 o 
  -5  12   7      366.42      324.02     76.41 o 
  -4  12   7       14.48       12.95     28.72 o 
  -3  12   7      610.92      581.13     57.83 o 
  -2  12   7     1028.59     1054.73    126.67 o 
  -1  12   7        1.62       10.13     23.57 o 
   0  12   7     1856.60     1969.47     85.36 o 
   1  12   7      185.13      191.20     25.83 o 
   2  12   7      690.59      752.35     40.38 o 
   3  12   7     1963.94     2043.19    117.72 o 
   4  12   7      491.02      480.17    109.11 o 
   5  12   7      820.90      770.59     70.16 o 
   6  12   7      699.84      629.03     50.17 o 
   7  12   7        0.52       57.34     88.46 o 
   8  12   7      477.42      359.24     78.82 o 
   9  12   7      391.24      194.81     57.48 o 
  10  12   7        2.36       45.81     42.34 o 
  -6  13   7      110.69       62.65     47.50 o 
  -5  13   7       76.75      139.06     65.40 o 
  -4  13   7      739.11      729.97     97.75 o 
  -3  13   7      301.93      282.96     48.18 o 
  -2  13   7      218.21      209.66     41.56 o 
  -1  13   7     1360.37     1428.56     75.77 o 
   0  13   7        3.14      -13.77     34.42 o 
   2  13   7     1134.23     1389.20     96.38 o 
   3  13   7        4.67       13.54     24.26 o 
   4  13   7     1467.26     1369.73     82.95 o 
   5  13   7      243.94      242.17     37.96 o 
   6  13   7       25.26       43.03     28.55 o 
   7  13   7      358.54      386.41     55.88 o 
   8  13   7      424.76      387.92     58.81 o 
   9  13   7        0.10      -31.82     38.71 o 
  -5  14   7      403.97      391.01     78.48 o 
  -4  14   7       64.25       77.79     58.51 o 
  -3  14   7      384.46      382.05     55.18 o 
  -2  14   7      927.72      972.39     72.19 o 
  -1  14   7        3.81       72.28     43.37 o 
   0  14   7     1028.71      888.73     87.43 o 
   1  14   7      476.44      510.11     68.15 o 
   3  14   7      619.94      651.92     59.69 o 
   4  14   7      272.13      273.52     46.47 o 
   5  14   7      100.61       27.95     33.69 o 
   6  14   7      222.47      232.08     40.17 o 
   7  14   7      256.89      253.99     42.96 o 
   8  14   7        0.38        0.37     40.81 o 
   9  14   7      322.89      252.35     69.87 o 
  -4  15   7      221.18      196.88     61.96 o 
  -3  15   7      245.30      179.67     65.40 o 
  -2  15   7       21.21       -8.88     54.73 o 
  -1  15   7      663.64      703.55     88.12 o 
   0  15   7      107.78      164.53     57.14 o 
   3  15   7       58.87       37.60     33.69 o 
   4  15   7      252.47      236.56     48.76 o 
   5  15   7      275.65      353.72     55.96 o 
   6  15   7      140.91      115.25     35.79 o 
   7  15   7        9.44      -21.91     32.45 o 
   8  15   7      281.39      155.07     56.67 o 
  -2  16   7      345.81      275.36     77.10 o 
  -1  16   7       22.02       46.12     54.38 o 
   3  16   7      187.04      257.46     86.05 o 
   4  16   7      455.75      558.29     65.30 o 
   5  16   7       41.82       71.96     42.75 o 
   6  16   7      155.73      149.36     42.85 o 
   4  17   7       77.18       95.00     70.22 o 
  -3 -14   8        5.22       -7.74     34.53 o 
  -2 -14   8        1.12      -32.52     32.52 o 
  -1 -14   8       23.54      -19.60     39.52 o 
   0 -14   8       10.25      -12.31     31.03 o 
   1 -14   8        4.79        9.79     32.81 o 
   2 -14   8       17.68       12.65     31.47 o 
   3 -14   8       58.44       58.53     35.89 o 
   4 -14   8        1.29      -36.97     38.68 o 
  -4 -13   8       11.54       53.02     34.64 o 
  -3 -13   8       15.53       44.17     33.54 o 
  -2 -13   8       99.39       81.79     34.96 o 
  -1 -13   8       48.54       55.54     31.89 o 
   0 -13   8        6.92      -26.01     26.01 o 
   1 -13   8      146.16      112.14     33.33 o 
   2 -13   8      147.60      110.76     33.97 o 
   3 -13   8        3.01       -9.04     28.74 o 
   4 -13   8      195.79      200.17     40.73 o 
   5 -13   8       47.31       78.36     36.20 o 
   6 -13   8      151.86       85.03     34.01 o 
  -5 -12   8        2.73      -30.12     30.12 o 
  -4 -12   8       18.12       21.60     31.86 o 
  -3 -12   8       45.22       43.80     30.27 o 
  -2 -12   8       92.88       69.64     44.43 o 
  -1 -12   8       14.57        3.03     22.40 o 
   0 -12   8      207.92      237.81     31.14 o 
   1 -12   8      241.61      229.47     31.50 o 
   2 -12   8       16.71       27.43     27.69 o 
   3 -12   8      372.91      357.38     41.06 o 
   4 -12   8        5.36       30.35     32.93 o 
   5 -12   8      279.59      263.81     33.72 o 
   6 -12   8      133.63      130.61     30.86 o 
   7 -12   8        2.78       -2.99     28.11 o 
  -6 -11   8       29.26       35.99     32.80 o 
  -5 -11   8       32.50       19.81     28.99 o 
  -4 -11   8       57.01       54.47     29.82 o 
  -3 -11   8        2.71       11.49     25.65 o 
  -2 -11   8       70.59       30.17     27.27 o 
  -1 -11   8      444.04      444.45     35.96 o 
   0 -11   8      277.99      341.12     37.76 o 
   1 -11   8      168.67      109.90     26.07 o 
   2 -11   8      573.52      627.83     65.48 o 
   3 -11   8       22.57       25.74     25.92 o 
   4 -11   8      237.64      240.81     36.13 o 
   5 -11   8       15.56       11.23     21.33 o 
   6 -11   8        5.71       -9.00     21.02 o 
   7 -11   8      213.23      216.06     34.18 o 
   8 -11   8       56.62       78.15     28.96 o 
  -7 -10   8        2.86       30.52     39.44 o 
  -6 -10   8       17.84       20.26     45.09 o 
  -5 -10   8      149.02      113.43     32.95 o 
  -4 -10   8       18.60       37.35     28.62 o 
  -3 -10   8      228.83      199.13     42.55 o 
  -2 -10   8      643.43      767.71     54.06 o 
  -1 -10   8       34.40       14.50     20.75 o 
   0 -10   8     1381.74     1435.66     58.33 o 
   1 -10   8       45.19       61.47     22.03 o 
   2 -10   8      449.35      383.44     38.85 o 
   3 -10   8      247.99      218.10     32.42 o 
   4 -10   8        0.75       18.13     19.39 o 
   5 -10   8      125.15      103.98     25.47 o 
   6 -10   8       88.17      106.02     25.50 o 
   7 -10   8        9.43        8.85     21.33 o 
   8 -10   8        5.64       17.98     23.69 o 
   9 -10   8       27.14       -2.43     25.63 o 
  -8  -9   8       11.22       -6.41     87.77 o 
  -7  -9   8       79.30       46.09     76.41 o 
  -6  -9   8      180.30      263.02    150.07 o 
  -5  -9   8       19.95       25.43     43.37 o 
  -4  -9   8      600.07      560.67     44.57 o 
  -3  -9   8      849.30      911.80     72.61 o 
  -2  -9   8      121.04       98.51     28.93 o 
  -1  -9   8     1881.71     2029.78     75.91 o 
   0  -9   8        3.29       22.64     25.46 o 
   1  -9   8      961.60      931.25     98.77 o 
   2  -9   8      409.90      452.94     56.10 o 
   3  -9   8       15.74       10.22     18.73 o 
   4  -9   8      138.17      129.56     58.47 o 
   5  -9   8      125.01      115.86     24.59 o 
   6  -9   8       24.39       47.29     21.06 o 
   7  -9   8       78.25       53.97     22.93 o 
   8  -9   8      148.72      190.88     29.88 o 
   9  -9   8       67.99      104.43     27.35 o 
  10  -9   8        5.54       10.32     28.67 o 
  -8  -8   8       18.03      -40.62     40.62 o 
  -7  -8   8      139.34      114.22     39.79 o 
  -6  -8   8        2.37       30.19     36.83 o 
  -5  -8   8     1032.86     1176.76    126.67 o 
  -4  -8   8      261.04      191.47     38.95 o 
  -3  -8   8      674.40      643.94     52.83 o 
  -2  -8   8      966.05     1056.19     42.89 o 
  -1  -8   8        4.22        2.64     17.94 o 
   0  -8   8      889.44     1023.48     42.62 o 
   1  -8   8      668.07      691.66     36.58 o 
   2  -8   8       52.77       55.34     16.36 o 
   3  -8   8      491.23      406.79     27.07 o 
   4  -8   8       11.93       27.07     15.60 o 
   5  -8   8       13.00       -4.81     15.75 o 
   6  -8   8      250.95      272.28     29.21 o 
   7  -8   8      159.23      216.17     28.94 o 
   8  -8   8        5.00      -14.44     20.27 o 
   9  -8   8        9.75       18.18     22.67 o 
  10  -8   8      130.25      155.18     39.69 o 
  -9  -7   8      147.00      116.34     51.63 o 
  -8  -7   8        1.24       -7.57     40.62 o 
  -7  -7   8      288.82      250.36     44.05 o 
  -6  -7   8     1076.53     1270.29     71.70 o 
  -5  -7   8       55.87       48.69     31.73 o 
  -4  -7   8      963.42     1070.72     58.63 o 
  -3  -7   8      365.70      417.31     48.33 o 
  -2  -7   8        4.70      -16.09     16.85 o 
  -1  -7   8     1522.88     1462.61     47.39 o 
   0  -7   8      320.87      314.90     26.57 o 
   1  -7   8      149.66      130.76     18.36 o 
   2  -7   8     1198.21     1193.90     38.29 o 
   3  -7   8      217.32      269.19     26.58 o 
   4  -7   8      175.41      142.31     20.08 o 
   5  -7   8      510.33      505.33     48.59 o 
   6  -7   8      546.32      627.87     39.54 o 
   7  -7   8       32.43        5.42     19.20 o 
   8  -7   8      327.28      357.25     33.09 o 
   9  -7   8       51.22       72.50     35.27 o 
  10  -7   8       24.13       -0.24     22.03 o 
  11  -7   8      268.16      212.03     68.84 o 
  -9  -6   8       40.33       51.63     42.68 o 
  -8  -6   8      667.43      666.38     70.91 o 
  -7  -6   8      658.11      716.21     65.74 o 
  -6  -6   8        3.39      -15.40     22.98 o 
  -5  -6   8      792.22      692.07     62.68 o 
  -4  -6   8      130.78      128.88     24.74 o 
  -3  -6   8      516.48      507.40     25.26 o 
  -2  -6   8     1422.44     1458.06     36.68 o 
  -1  -6   8       11.02       14.71     12.22 o 
   0  -6   8      137.19      131.30     14.00 o 
   1  -6   8       47.34       40.97     12.98 o 
   2  -6   8      316.30      325.01     18.38 o 
   3  -6   8      195.49      212.26     16.33 o 
   4  -6   8      549.92      568.31     34.38 o 
   5  -6   8     1113.41     1136.04     32.89 o 
   6  -6   8        5.76        4.08     13.09 o 
   7  -6   8     1876.61     1940.22     46.14 o 
   8  -6   8       45.77       38.57     16.46 o 
   9  -6   8      219.07      201.50     28.59 o 
  10  -6   8      306.49      353.97     87.77 o 
  11  -6   8        0.54       37.17     46.81 o 
  -9  -5   8      390.82      446.09     64.71 o 
  -8  -5   8      290.97      278.85     43.29 o 
  -7  -5   8       11.81       85.88     39.93 o 
  -6  -5   8      723.02      735.52     53.99 o 
  -5  -5   8      216.61      207.06     36.20 o 
  -4  -5   8      190.96      199.61     22.56 o 
  -3  -5   8      690.56      686.97     26.82 o 
  -2  -5   8       13.87        5.25     12.01 o 
  -1  -5   8      361.89      334.20     23.14 o 
   0  -5   8      244.53      213.17     15.41 o 
   1  -5   8     1835.85     1871.69     36.80 o 
   2  -5   8       71.11       74.08     12.26 o 
   3  -5   8     2453.83     2455.76     43.44 o 
   4  -5   8       92.46      100.66     13.75 o 
   5  -5   8      326.62      382.75     20.11 o 
   6  -5   8     2189.40     2154.78     42.56 o 
   7  -5   8        0.89        4.52     13.92 o 
   8  -5   8     1374.59     1435.91     41.48 o 
   9  -5   8      313.30      381.30     26.09 o 
  10  -5   8        6.08       42.00     22.63 o 
  11  -5   8      396.18      404.78     81.23 o 
 -10  -4   8      246.81      186.56     53.70 o 
  -9  -4   8       45.72       35.11     41.99 o 
  -8  -4   8      111.50       90.76     33.89 o 
  -7  -4   8      429.99      448.45     86.40 o 
  -6  -4   8       20.82       38.51     34.76 o 
  -5  -4   8      804.57      780.19     51.70 o 
  -4  -4   8      104.32       96.00     22.72 o 
  -3  -4   8        5.05        6.91     14.71 o 
  -2  -4   8      377.55      435.26     22.46 o 
  -1  -4   8      154.40      167.03     17.23 o 
   0  -4   8      205.16      234.99     17.65 o 
   1  -4   8        8.55       19.51      9.75 o 
   2  -4   8     2057.76     1911.07     36.74 o 
   3  -4   8      174.45      140.39     30.12 o 
   4  -4   8     2359.28     2440.01     42.79 o 
   5  -4   8     1813.04     1783.81     37.00 o 
   6  -4   8       36.86       35.69     12.09 o 
   7  -4   8     2079.81     2092.78     47.08 o 
   8  -4   8      136.12      119.21     18.71 o 
   9  -4   8      162.48      212.13     25.62 o 
  10  -4   8      309.17      313.89     33.22 o 
  11  -4   8        5.98      -10.61     22.05 o 
  12  -4   8      100.78      108.08     59.89 o 
  -9  -3   8      310.88      256.78     51.63 o 
  -7  -3   8       33.14       36.49     37.86 o 
  -6  -3   8      892.30     1044.81     57.94 o 
  -5  -3   8       71.58       82.57     30.03 o 
  -4  -3   8       11.59       10.06     18.07 o 
  -3  -3   8      493.72      475.46     23.42 o 
  -2  -3   8      652.15      675.83     26.01 o 
  -1  -3   8      587.41      583.14     20.84 o 
   0  -3   8     3778.11     3880.64     47.97 o 
   1  -3   8    11781.92    12183.34    108.94 o 
   2  -3   8      250.51      249.03     19.08 o 
   3  -3   8     3473.99     3408.14     54.26 o 
   4  -3   8      347.97      333.42     24.99 o 
   5  -3   8     1545.67     1630.49     37.10 o 
   6  -3   8     4490.69     4454.32     71.78 o 
   7  -3   8       10.04        1.52     10.99 o 
   8  -3   8      639.32      602.05     36.98 o 
   9  -3   8      131.00      141.45     26.24 o 
  10  -3   8      107.41      108.53     25.77 o 
  11  -3   8       69.79       55.87     24.53 o 
  12  -3   8       88.05       54.60     30.43 o 
  -8  -2   8        7.72       10.33     36.49 o 
  -7  -2   8      613.28      667.75     59.20 o 
  -6  -2   8       99.37       92.25     37.17 o 
  -5  -2   8       14.66       20.99     27.19 o 
  -4  -2   8     1585.18     1755.70     52.53 o 
  -3  -2   8     3588.77     3670.13     66.21 o 
  -2  -2   8       10.65       25.89     11.10 o 
  -1  -2   8     2310.12     2322.33     44.71 o 
   0  -2   8     3981.58     4110.40     54.59 o 
   1  -2   8      152.48      146.79     11.54 o 
   2  -2   8     6806.59     6488.56     67.04 o 
   3  -2   8        4.45        5.13      7.65 o 
   4  -2   8      908.51      869.26     24.19 o 
   5  -2   8     3212.22     3182.19     55.57 o 
   6  -2   8       19.19       17.82     10.64 o 
   7  -2   8     1500.50     1480.85     38.85 o 
   8  -2   8       10.93       27.08     19.28 o 
   9  -2   8       13.09      -16.40     17.86 o 
  10  -2   8      185.24      187.95     29.04 o 
  11  -2   8      316.19      331.57     36.28 o 
  12  -2   8        2.78      -21.42     24.13 o 
  -6  -1   8      313.00      419.24     69.53 o 
  -5  -1   8     1310.04     1446.06     58.27 o 
  -4  -1   8     2709.92     2853.85     65.30 o 
  -3  -1   8      224.35      240.66     20.42 o 
  -2  -1   8     8740.20     8887.31    120.16 o 
  -1  -1   8      318.56      283.85     20.71 o 
   0  -1   8     3795.90     3744.81     49.87 o 
   1  -1   8     4204.67     4044.17     52.05 o 
   2  -1   8      212.39      272.68     17.79 o 
   3  -1   8     5000.03     4989.20     54.96 o 
   4  -1   8       13.86       24.02      9.04 o 
   5  -1   8       27.74       29.36     10.82 o 
   6  -1   8     1369.13     1339.16     34.90 o 
   7  -1   8      314.34      342.69     36.57 o 
   8  -1   8      166.41      189.25     18.41 o 
   9  -1   8      181.42      145.29     25.76 o 
  10  -1   8      675.54      668.55     50.28 o 
  11  -1   8        0.35       -1.02     21.19 o 
  12  -1   8      234.83      235.94     42.79 o 
  -6   0   8     1102.83     1272.44     66.55 o 
  -5   0   8      464.13      551.65     46.75 o 
  -4   0   8     1442.09     1408.70     63.99 o 
  -3   0   8     5199.89     5461.30    129.92 o 
  -2   0   8       57.17       61.88     13.00 o 
  -1   0   8    11022.96    11099.44    140.59 o 
   0   0   8     4463.88     4438.41     81.41 o 
   1   0   8      707.25      713.04     24.34 o 
   2   0   8     7347.41     7186.40     89.80 o 
   3   0   8       23.18       30.86      8.94 o 
   4   0   8      817.09      831.40     23.62 o 
   5   0   8     1818.66     1788.08     39.21 o 
   6   0   8      841.73      819.61     27.27 o 
   7   0   8      311.73      340.39     43.32 o 
   8   0   8      512.07      601.86     51.87 o 
   9   0   8      482.06      533.35     36.86 o 
  10   0   8       25.77       36.24     24.61 o 
  11   0   8      693.94      816.07     83.17 o 
  12   0   8       91.93       76.02     29.59 o 
  13   0   8       57.00       81.23     40.62 o 
  -6   1   8       23.66        0.00     28.22 o 
  -5   1   8     5021.59     5426.41    169.35 o 
  -4   1   8     3997.50     4112.71    111.62 o 
  -3   1   8      852.28      942.65     51.26 o 
  -2   1   8    10623.03    10503.71    273.30 o 
  -1   1   8      779.41      687.31     33.94 o 
   0   1   8     4249.23     4294.39     87.24 o 
   1   1   8     3381.25     3312.69     53.42 o 
   2   1   8      505.73      599.72     23.28 o 
   3   1   8      658.63      592.55     23.47 o 
   4   1   8     5430.73     5614.02     66.74 o 
   5   1   8     1167.32     1280.24     32.03 o 
   6   1   8      263.39      279.34     18.14 o 
   7   1   8     2001.09     2006.84     56.18 o 
   8   1   8      331.33      307.60     34.54 o 
   9   1   8      163.54      173.43     22.00 o 
  10   1   8     1265.13     1393.92     55.74 o 
  11   1   8       16.21       14.81     23.85 o 
  12   1   8      496.09      517.49     52.39 o 
  13   1   8      160.34      155.58     46.12 o 
  -8   2   8      142.77      106.70     52.32 o 
  -7   2   8        7.06       -4.82     33.04 o 
  -6   2   8     1642.48     1737.54    108.77 o 
  -5   2   8      738.25      821.96     75.72 o 
  -4   2   8     2137.70     2254.07     80.31 o 
  -3   2   8     5172.96     5444.55    128.02 o 
  -2   2   8      219.69      210.18     37.86 o 
  -1   2   8     2296.38     2378.66     75.20 o 
   0   2   8     3706.82     3699.21     64.61 o 
   1   2   8     1274.99     1389.17     33.13 o 
   2   2   8     1599.71     1646.59     36.13 o 
   3   2   8      918.75     1000.56     30.04 o 
   4   2   8        2.18       -0.42      8.50 o 
   5   2   8      171.27      153.94     14.29 o 
   6   2   8     3276.63     3182.68     83.46 o 
   7   2   8      487.81      474.33     36.47 o 
   8   2   8      666.41      729.56     37.34 o 
   9   2   8     1016.75     1005.86     76.76 o 
  10   2   8       26.01       25.60     21.71 o 
  11   2   8     1333.38     1484.10     71.27 o 
  12   2   8       76.48       70.14     58.17 o 
  13   2   8       44.00       55.76     39.93 o 
  -9   3   8      147.45      191.38     59.20 o 
  -8   3   8      180.80      161.09     58.51 o 
  -7   3   8      909.40      842.12     98.10 o 
  -6   3   8      172.51      148.01     45.43 o 
  -5   3   8     3467.66     3643.74    158.33 o 
  -4   3   8     2868.63     2968.58     90.43 o 
  -3   3   8       59.34      104.65     24.55 o 
  -2   3   8      720.60      654.31     42.83 o 
  -1   3   8     1967.49     2142.99     70.34 o 
   0   3   8       91.90       87.30     17.54 o 
   1   3   8     5708.88     6193.23     89.16 o 
   2   3   8     3114.53     3111.46     51.36 o 
   3   3   8      715.86      673.62     33.35 o 
   4   3   8     1224.94     1124.13     40.28 o 
   5   3   8     1437.01     1269.69     51.31 o 
   6   3   8        1.17       -9.62     11.32 o 
   7   3   8     5676.54     5629.74    135.17 o 
   8   3   8     2851.52     2757.17     77.10 o 
   9   3   8      508.94      527.75     30.93 o 
  10   3   8     1442.57     1504.66     67.23 o 
  11   3   8       12.44       30.98     29.56 o 
  12   3   8      456.78      427.78     49.84 o 
  13   3   8      489.41      427.01     61.96 o 
  -9   4   8      340.64      296.70     67.46 o 
  -8   4   8      518.36      616.12     87.43 o 
  -7   4   8       13.89        9.64     35.11 o 
  -6   4   8     1132.96     1214.35     96.38 o 
  -5   4   8      293.99      331.81     58.51 o 
  -4   4   8       47.58       57.14     33.73 o 
  -3   4   8     2337.17     2390.75     77.59 o 
  -2   4   8     1562.34     1642.84     62.31 o 
  -1   4   8        2.12      -12.57     12.57 o 
   0   4   8      488.28      509.59     36.31 o 
   1   4   8     1393.10     1259.38     35.48 o 
   2   4   8        2.15        6.13      8.87 o 
   3   4   8     3727.47     3526.82     56.59 o 
   4   4   8     1680.98     1580.07     36.31 o 
   5   4   8      224.65      286.08     18.83 o 
   6   4   8     7666.21     7526.44    167.43 o 
   7   4   8     1234.90     1080.30     56.40 o 
   8   4   8      611.89      643.20     31.44 o 
   9   4   8      861.28      942.24     67.62 o 
  10   4   8        0.11        0.39     24.77 o 
  11   4   8      827.29      880.50     48.78 o 
  12   4   8      373.52      360.83     46.05 o 
  13   4   8        8.33       27.35     34.99 o 
  -9   5   8      231.40      168.66     60.58 o 
  -8   5   8       55.11       62.50     52.32 o 
  -7   5   8      612.56      617.11     57.53 o 
  -6   5   8       44.03       38.06     51.29 o 
  -5   5   8       97.12       17.21     33.73 o 
  -4   5   8      429.66      391.01     59.89 o 
  -3   5   8      532.31      446.09     59.20 o 
  -2   5   8       84.68       89.46     23.42 o 
  -1   5   8      893.84      928.69     85.36 o 
   0   5   8      448.35      386.70     25.71 o 
   1   5   8      525.12      590.05     26.71 o 
   2   5   8     7553.16     7591.19    158.19 o 
   3   5   8     3641.58     3621.88     66.11 o 
   4   5   8      449.94      460.15     25.48 o 
   5   5   8     5708.37     5601.15     90.82 o 
   6   5   8       13.79      -16.26     16.26 o 
   7   5   8     3986.98     4139.21     94.18 o 
   8   5   8     1917.94     1974.63     93.23 o 
   9   5   8        8.98       -3.67     28.14 o 
  10   5   8     1020.99     1138.76     51.34 o 
  11   5   8       36.55       36.99     24.04 o 
  12   5   8       71.01       61.27     34.49 o 
  -9   6   8      126.20      101.88     49.57 o 
  -8   6   8      496.78      562.27     59.79 o 
  -7   6   8      306.79      336.07     47.91 o 
  -6   6   8      365.43      338.01     46.85 o 
  -5   6   8      194.94      248.63    107.05 o 
  -4   6   8      407.36      425.44     66.78 o 
  -3   6   8      599.70      636.78     70.91 o 
  -2   6   8     3023.85     2821.78    131.49 o 
  -1   6   8     1080.53     1004.56     54.73 o 
   0   6   8     1369.38     1369.75     44.09 o 
   1   6   8     4487.45     4408.45     74.04 o 
   2   6   8      937.39      935.19     32.70 o 
   3   6   8     6402.64     6255.76     95.68 o 
   4   6   8     5739.45     5738.01     91.72 o 
   5   6   8        8.98       20.15     13.96 o 
   6   6   8     4892.03     5185.08    150.76 o 
   7   6   8      742.21      817.59     43.65 o 
   8   6   8      212.81      237.40     41.35 o 
   9   6   8      436.95      355.21     97.41 o 
  10   6   8      149.05       72.65     35.27 o 
  11   6   8      109.86      131.01     29.55 o 
  12   6   8      168.98      178.87     32.98 o 
  -9   7   8      385.74      289.82     70.22 o 
  -8   7   8       30.50       42.68     46.81 o 
  -7   7   8      285.85      248.57     46.49 o 
  -6   7   8      328.51      217.68     47.50 o 
  -5   7   8       33.61       41.84     36.49 o 
  -4   7   8     1426.61     1369.23     70.56 o 
  -3   7   8     2833.58     2689.60    136.99 o 
  -2   7   8       95.20      102.57     37.86 o 
  -1   7   8     3791.19     3664.51    121.16 o 
   0   7   8     5569.87     5774.83    109.09 o 
   1   7   8       10.87        9.88     11.98 o 
   2   7   8     6901.88     7020.23    104.04 o 
   3   7   8     3054.29     3161.94     97.40 o 
   4   7   8       49.24       64.79     17.47 o 
   5   7   8     5051.25     5188.02    101.10 o 
   6   7   8      133.96      135.21     23.69 o 
   7   7   8      701.73      691.99     55.17 o 
   8   7   8      128.43      122.09     36.14 o 
   9   7   8      280.59      322.32     48.21 o 
  10   7   8       50.51       61.63     35.78 o 
  11   7   8      480.34      370.36     86.74 o 
  12   7   8       38.56      106.70     81.92 o 
  -8   8   8      178.44       67.46     55.07 o 
  -7   8   8      238.10      205.88     44.44 o 
  -6   8   8      110.17       66.32     32.60 o 
  -5   8   8      351.49      302.78     77.45 o 
  -4   8   8     1722.31     1739.32     81.43 o 
  -3   8   8        1.10      -17.93     17.93 o 
  -2   8   8     3800.50     3576.88    201.36 o 
  -1   8   8     2675.58     2826.63     87.51 o 
   0   8   8      397.60      360.49     36.07 o 
   1   8   8     6959.21     7474.37    168.92 o 
   2   8   8      493.55      489.34     31.12 o 
   3   8   8     1235.68     1304.90     46.48 o 
   4   8   8      793.01      838.07     38.97 o 
   5   8   8        5.08       18.58     14.01 o 
   6   8   8     1135.13     1162.88     65.89 o 
   7   8   8      450.18      378.43     46.88 o 
   8   8   8      131.43       69.60     32.46 o 
   9   8   8       33.50       44.94     31.55 o 
  10   8   8      944.41      921.73     73.00 o 
  11   8   8       27.87       31.01     38.21 o 
  12   8   8      200.26      132.17     85.36 o 
  -8   9   8      138.61      113.90     42.62 o 
  -7   9   8        7.84       50.14     33.81 o 
  -6   9   8      656.70      537.61     81.58 o 
  -5   9   8      637.17      644.60     59.56 o 
  -4   9   8      119.93      135.05     34.25 o 
  -3   9   8     1826.19     1787.33     80.94 o 
  -2   9   8      256.47      211.41     36.01 o 
  -1   9   8     1905.27     1981.46     79.30 o 
   0   9   8     7145.51     7025.17    160.40 o 
   1   9   8      336.83      372.75     25.73 o 
   2   9   8     3962.83     4118.37     77.35 o 
   3   9   8      491.64      527.25     29.88 o 
   4   9   8      918.87      943.73     40.84 o 
   5   9   8     3557.85     3493.66     85.66 o 
   6   9   8     1152.71     1193.82     71.05 o 
   7   9   8        8.64       -1.87     32.70 o 
   8   9   8      169.89      184.79     41.45 o 
   9   9   8     1080.24     1007.89     73.76 o 
  10   9   8       28.15       25.46     34.88 o 
  11   9   8      570.23      569.48    170.38 o 
  -8  10   8       65.19       37.17     42.68 o 
  -7  10   8      319.70      223.04     70.91 o 
  -6  10   8      126.46       96.66     38.37 o 
  -5  10   8      592.81      596.73     61.40 o 
  -4  10   8     1442.82     1600.90     83.69 o 
  -3  10   8        0.41       -5.65     51.97 o 
  -2  10   8     1180.33     1299.26     69.82 o 
  -1  10   8     1190.62     1118.68     63.94 o 
   0  10   8        4.56      -12.66     15.11 o 
   1  10   8     2396.45     2556.59     48.99 o 
   2  10   8      494.40      545.32     27.45 o 
   3  10   8       61.85       71.89     17.75 o 
   4  10   8     2605.52     2606.45     96.67 o 
   5  10   8     2398.65     2527.50     73.38 o 
   6  10   8       29.23       -2.31     28.91 o 
   7  10   8     1094.29     1137.38     73.43 o 
   8  10   8      976.08     1044.89     91.56 o 
   9  10   8        1.18      -21.89     35.11 o 
  10  10   8     1044.56      758.16    225.45 o 
  11  10   8       81.53       66.64     62.99 o 
  -7  11   8        3.81      -31.67     55.07 o 
  -6  11   8      384.88      320.85     55.08 o 
  -5  11   8      672.77      552.35     61.36 o 
  -4  11   8       11.75        7.87     29.86 o 
  -3  11   8      945.57      996.58     70.28 o 
  -2  11   8       99.04       79.11     59.55 o 
  -1  11   8       69.44       66.78     27.95 o 
   0  11   8     1878.72     1866.05     62.87 o 
   1  11   8      558.35      566.59     32.51 o 
   2  11   8      506.20      546.94     28.33 o 
   3  11   8      584.63      503.62     36.44 o 
   4  11   8     1181.10     1185.57     64.29 o 
   5  11   8       24.06       12.74     23.77 o 
   6  11   8     2318.14     2336.18     98.57 o 
   7  11   8      452.04      400.19     67.46 o 
   8  11   8      245.36      265.33     49.96 o 
   9  11   8     1714.39     1533.77    136.99 o 
  10  11   8       64.44       28.98     40.34 o 
  11  11   8      275.00      256.17     58.68 o 
  -6  12   8      147.11      153.51     64.71 o 
  -5  12   8      275.63      199.03     87.08 o 
  -4  12   8      982.35     1032.11     77.28 o 
  -3  12   8       34.48       24.59     31.42 o 
  -2  12   8      131.40      152.51     69.18 o 
  -1  12   8      258.98      283.08     84.33 o 
   0  12   8       29.89       48.75     23.63 o 
   1  12   8      717.03      784.77     43.03 o 
   2  12   8      920.81      978.86     45.81 o 
   3  12   8      222.50      287.43     31.08 o 
   4  12   8      135.87      118.66     22.78 o 
   5  12   8     1880.26     1817.14     87.07 o 
   6  12   8      247.87      240.78     43.78 o 
   7  12   8      919.02      909.24    128.04 o 
   8  12   8     1019.53      997.98     79.23 o 
   9  12   8       13.75       23.86     36.57 o 
  10  12   8      593.56      530.28     86.74 o 
  -5  13   8      432.93      408.91     81.92 o 
  -4  13   8       54.95       21.84     34.38 o 
  -3  13   8      347.84      305.55     76.41 o 
  -2  13   8      385.29      319.07     48.51 o 
  -1  13   8       24.24        0.40     51.97 o 
   0  13   8      259.64      237.67     33.00 o 
   1  13   8      353.43      393.77     62.65 o 
   2  13   8       11.13      -11.01     26.85 o 
   3  13   8      512.89      530.49     53.24 o 
   4  13   8     1790.07     1835.05     72.36 o 
   5  13   8       55.32       66.97     28.42 o 
   6  13   8     1128.06     1167.92     79.50 o 
   7  13   8      330.28      313.56     68.84 o 
   8  13   8       83.12      101.70     47.84 o 
   9  13   8      829.84      745.02     78.86 o 
  -4  14   8      157.54       97.86     77.79 o 
  -3  14   8      313.88      249.22     61.96 o 
  -2  14   8       14.17       23.90     31.14 o 
  -1  14   8      281.31      262.75     48.16 o 
   0  14   8      320.33      435.07     70.91 o 
   1  14   8       16.89      -10.33     37.17 o 
   3  14   8      615.59      607.82     58.30 o 
   4  14   8       38.46       65.01     30.37 o 
   5  14   8     1037.23     1157.34     66.12 o 
   6  14   8      115.04      148.62     43.61 o 
   7  14   8      371.50      343.15     56.85 o 
   8  14   8      612.97      516.52     68.39 o 
  -3  15   8       37.12       49.74     38.80 o 
  -2  15   8      396.31      459.26     67.12 o 
  -1  15   8      261.98      311.16     68.84 o 
   4  15   8     1164.29     1241.50     68.81 o 
   5  15   8       71.56       70.95     33.37 o 
   6  15   8      511.56      540.69     54.73 o 
   7  15   8      239.53      253.86     65.40 o 
  -2  16   8      177.20      244.38     78.48 o 
  -1  16   8       69.45       83.30     64.02 o 
   4  16   8        0.01       -2.36     31.35 o 
   5  16   8      432.55      350.54     62.22 o 
   6  16   8      206.65      243.00     48.15 o 
  -1 -14   9       68.93       89.56     38.95 o 
   0 -14   9       11.93      -11.24     40.75 o 
   1 -14   9      111.57      131.73     39.79 o 
   2 -14   9        6.39      -10.19     33.65 o 
  -3 -13   9      167.16      197.94     43.65 o 
  -2 -13   9        2.82      -24.42     30.89 o 
  -1 -13   9      135.16       90.68     36.11 o 
   0 -13   9      208.04      130.67     38.49 o 
   1 -13   9        1.83      -20.11     29.65 o 
   2 -13   9      112.99       85.48     35.81 o 
   3 -13   9       59.98       15.67     31.72 o 
   4 -13   9       12.05       19.06     32.20 o 
   5 -13   9      106.14       32.87     44.71 o 
  -5 -12   9       45.85       36.77     45.34 o 
  -4 -12   9      186.12      193.37     42.71 o 
  -3 -12   9        3.78        6.44     31.12 o 
  -2 -12   9      125.93       91.92     50.22 o 
  -1 -12   9       38.91       14.32     29.09 o 
   0 -12   9        0.45      -23.98     23.98 o 
   1 -12   9      131.95       89.35     27.33 o 
   2 -12   9       20.50       43.15     39.48 o 
   3 -12   9       45.81       22.27     30.47 o 
   4 -12   9        3.31      -34.21     34.21 o 
   5 -12   9       47.42       26.92     24.64 o 
   6 -12   9       66.76       54.41     27.39 o 
  -6 -11   9      137.82      136.06     48.35 o 
  -5 -11   9      258.46      239.30     43.75 o 
  -4 -11   9       38.75       36.79     58.83 o 
  -3 -11   9      502.80      578.29     50.94 o 
  -2 -11   9       15.97       -2.96     27.25 o 
  -1 -11   9       99.68       86.36     26.05 o 
   0 -11   9      160.47      137.00     28.04 o 
   1 -11   9        0.43      -17.98     21.14 o 
   2 -11   9       39.48       66.02     24.13 o 
   3 -11   9       13.88       12.46     26.43 o 
   4 -11   9      295.94      223.08     30.64 o 
   5 -11   9       13.01        7.68     21.48 o 
   6 -11   9       86.97       57.10     24.94 o 
   7 -11   9       43.55       45.39     26.23 o 
   8 -11   9       24.54       65.40     54.38 o 
  -6 -10   9       82.69       14.70     38.83 o 
  -5 -10   9       49.36       25.74     38.94 o 
  -4 -10   9      541.54      591.02     50.21 o 
  -3 -10   9       86.46       78.92     30.50 o 
  -2 -10   9      187.33      151.99     27.88 o 
  -1 -10   9       80.81       73.83     23.85 o 
   0 -10   9       12.80       24.38     21.98 o 
   1 -10   9       48.19       39.58     22.14 o 
   2 -10   9       46.88       23.13     21.98 o 
   3 -10   9      272.93      238.95     31.02 o 
   4 -10   9       17.23       -4.03     17.69 o 
   5 -10   9      470.34      499.84     37.47 o 
   6 -10   9       22.49       26.15     22.01 o 
   7 -10   9       21.18      -17.12     21.15 o 
   8 -10   9       54.25       91.86     29.17 o 
  -7  -9   9       33.28       15.26     39.18 o 
  -6  -9   9      131.96      102.99     38.95 o 
  -5  -9   9      190.78      204.63     61.61 o 
  -4  -9   9       11.41       43.00     26.19 o 
  -3  -9   9      184.44      191.56     53.83 o 
  -2  -9   9        9.96        8.88     24.48 o 
  -1  -9   9      138.12      132.83     25.74 o 
   0  -9   9       13.86       -6.12     18.74 o 
   1  -9   9      705.07      661.23     38.71 o 
   2  -9   9       10.50       22.10     20.47 o 
   3  -9   9      101.26       90.47     19.60 o 
   4  -9   9      694.96      691.89     41.83 o 
   5  -9   9       11.53       -9.21     19.29 o 
   6  -9   9      376.09      335.61     35.17 o 
   7  -9   9       46.70       72.52     25.02 o 
   8  -9   9        6.33       -8.01     22.01 o 
   9  -9   9      262.81      274.80     36.76 o 
  -8  -8   9        0.08      -19.83     36.27 o 
  -7  -8   9      180.96      162.91     43.65 o 
  -6  -8   9      108.05       39.54     34.23 o 
  -5  -8   9        9.47       29.08     33.21 o 
  -4  -8   9      125.59      119.43     37.20 o 
  -3  -8   9        7.81       -4.11     19.91 o 
  -2  -8   9        8.16       29.55     19.43 o 
  -1  -8   9      172.78      148.24     25.11 o 
   0  -8   9     1322.58     1322.68     48.81 o 
   1  -8   9        0.85      -18.49     18.49 o 
   2  -8   9      355.98      356.23     25.98 o 
   3  -8   9      486.92      564.73     49.31 o 
   4  -8   9       59.68       48.06     16.24 o 
   5  -8   9     1668.56     1526.45     76.71 o 
   6  -8   9      159.50      163.37     26.25 o 
   7  -8   9      113.78       98.58     24.85 o 
   8  -8   9      181.75      166.48     29.65 o 
   9  -8   9        3.63       -3.38     21.26 o 
  10  -8   9       24.78       13.67     25.17 o 
  -8  -7   9      409.39      426.12     66.09 o 
  -7  -7   9       46.87       58.63     34.39 o 
  -6  -7   9        0.05       30.92     38.21 o 
  -5  -7   9       34.13        9.18     39.93 o 
  -4  -7   9      789.40      803.38     97.07 o 
  -3  -7   9        1.33       12.51     22.51 o 
  -2  -7   9      428.17      424.68     37.58 o 
  -1  -7   9      785.40      891.97     48.65 o 
   0  -7   9      294.96      251.04     19.97 o 
   1  -7   9     3476.84     3408.30     59.38 o 
   2  -7   9      413.68      441.62     23.60 o 
   3  -7   9      212.79      192.97     17.09 o 
   4  -7   9     1272.36     1281.11     33.84 o 
   5  -7   9      262.73      264.58     32.62 o 
   6  -7   9      714.64      688.51     74.25 o 
   7  -7   9      133.27      142.42     33.16 o 
   8  -7   9        0.19        3.88     19.99 o 
   9  -7   9      126.54       77.59     24.77 o 
  10  -7   9       37.43       40.87     28.40 o 
  -8  -6   9       58.65       71.59     47.50 o 
  -7  -6   9        0.37       14.50     21.25 o 
  -6  -6   9       25.25       11.90     30.09 o 
  -5  -6   9      737.35      703.10     38.04 o 
  -4  -6   9       51.67       22.52     27.70 o 
  -3  -6   9      825.77      871.80     32.19 o 
  -2  -6   9      217.24      288.45     22.92 o 
  -1  -6   9      158.15      174.13     21.20 o 
   0  -6   9     1665.25     1727.42     47.34 o 
   1  -6   9      231.64      231.25     17.67 o 
   2  -6   9     1156.34     1121.42     34.89 o 
   3  -6   9      791.45      876.03     37.82 o 
   4  -6   9        6.66       14.87     15.19 o 
   5  -6   9      503.86      497.21     23.33 o 
   6  -6   9       77.63       69.74     16.43 o 
   7  -6   9        1.16        4.53     14.76 o 
   8  -6   9      178.11      199.40     21.86 o 
   9  -6   9      102.11      124.49     25.87 o 
  10  -6   9       12.57      -10.51     34.54 o 
  11  -6   9       15.49       15.18     49.91 o 
  -9  -5   9       25.55       17.90     46.81 o 
  -8  -5   9       10.77       62.62     36.29 o 
  -7  -5   9      208.37      175.37     39.85 o 
  -6  -5   9      263.18      225.93     39.48 o 
  -5  -5   9       92.76       86.32     33.69 o 
  -4  -5   9     1547.46     1630.64     85.14 o 
  -3  -5   9      749.30      838.97     32.79 o 
  -2  -5   9      788.53      821.00     52.84 o 
  -1  -5   9     1578.61     1635.87     36.01 o 
   0  -5   9      131.81      132.90     18.58 o 
   1  -5   9     4838.88     4749.40     65.68 o 
   2  -5   9     3717.05     3612.62     55.79 o 
   3  -5   9      207.45      219.47     17.45 o 
   4  -5   9     1108.47     1078.49     30.58 o 
   5  -5   9      113.31       97.88     14.84 o 
   6  -5   9      586.47      555.58     24.58 o 
   7  -5   9      350.59      324.42     23.85 o 
   8  -5   9      197.68      218.54     22.13 o 
   9  -5   9        1.23        7.01     19.35 o 
  10  -5   9      105.23       91.33     26.53 o 
  11  -5   9      132.13      104.26     44.39 o 
  -9  -4   9       55.58       64.02     46.81 o 
  -8  -4   9      291.43      301.20     43.02 o 
  -7  -4   9       21.30      -15.55     27.61 o 
  -6  -4   9      184.68      161.83     36.27 o 
  -5  -4   9     1541.01     1660.98    112.90 o 
  -4  -4   9       29.94       71.91     26.04 o 
  -3  -4   9     1433.12     1493.02     53.61 o 
  -2  -4   9     1348.94     1388.74     37.53 o 
  -1  -4   9      107.35       86.84     13.39 o 
   0  -4   9     3098.49     3204.32     50.46 o 
   1  -4   9      103.35      107.59     14.47 o 
   2  -4   9     1204.71     1179.41     33.81 o 
   3  -4   9     1108.34     1024.01     29.18 o 
   4  -4   9      186.35      176.18     15.91 o 
   5  -4   9      206.01      216.87     17.29 o 
   6  -4   9       24.03       34.19     13.34 o 
   7  -4   9      340.41      357.89     29.27 o 
   8  -4   9       41.64       31.26     15.61 o 
   9  -4   9      563.80      553.29     34.97 o 
  10  -4   9       41.62       46.42     23.31 o 
  11  -4   9       51.29       -4.70     25.18 o 
  12  -4   9      231.52      243.98     44.75 o 
  -8  -3   9        8.31       19.96     37.17 o 
  -7  -3   9      309.91      187.93     67.46 o 
  -6  -3   9      671.90      806.12     66.78 o 
  -5  -3   9       77.70       53.29     29.38 o 
  -4  -3   9     3237.43     3245.13     77.48 o 
  -3  -3   9     1742.67     1795.80     60.81 o 
  -2  -3   9      538.39      514.94     26.44 o 
  -1  -3   9     1714.05     1773.16     36.30 o 
   0  -3   9      399.23      431.00     17.83 o 
   1  -3   9     3509.13     3565.86     47.55 o 
   2  -3   9     1159.35     1176.33     26.59 o 
   3  -3   9        5.59       -5.60      9.85 o 
   4  -3   9      173.17      173.56     18.16 o 
   5  -3   9      416.35      457.68     27.23 o 
   6  -3   9      224.10      248.66     17.93 o 
   7  -3   9      215.92      238.22     18.42 o 
   8  -3   9     1597.57     1634.82     60.55 o 
   9  -3   9      213.17      164.24     27.30 o 
  10  -3   9      400.64      398.04     37.94 o 
  11  -3   9      454.30      449.09     40.51 o 
  12  -3   9        3.07       21.35     26.63 o 
  -6  -2   9      520.76      576.20     55.76 o 
  -5  -2   9     1687.09     1882.73     69.71 o 
  -4  -2   9     1314.55     1421.55     85.71 o 
  -3  -2   9     1159.26     1166.19     76.41 o 
  -2  -2   9     1231.44     1217.07     33.94 o 
  -1  -2   9       10.95        7.05     12.11 o 
   0  -2   9     1099.69     1138.70     28.57 o 
   1  -2   9     1131.35     1211.01     29.31 o 
   2  -2   9       34.05       50.21     10.03 o 
   3  -2   9      132.41      143.83     12.35 o 
   4  -2   9     1686.63     1592.36     40.80 o 
   5  -2   9      365.55      394.63     20.78 o 
   6  -2   9      921.30      996.68     31.71 o 
   7  -2   9     1762.56     1748.29     43.57 o 
   8  -2   9       64.97       58.95     16.12 o 
   9  -2   9      733.59      886.55     46.64 o 
  10  -2   9      256.90      234.36     32.30 o 
  11  -2   9       34.86       42.12     24.53 o 
  12  -2   9      311.44      332.37     41.99 o 
  -6  -1   9     1129.99      972.03     99.82 o 
  -5  -1   9       75.23      102.57     37.86 o 
  -4  -1   9     1281.64     1201.96    103.95 o 
  -3  -1   9      860.51      864.38     32.85 o 
  -2  -1   9      301.10      278.02     20.98 o 
  -1  -1   9      310.64      332.89     32.59 o 
   0  -1   9      187.40      184.59     16.54 o 
   1  -1   9       89.07       83.70     13.06 o 
   2  -1   9      409.17      468.70     22.79 o 
   3  -1   9     1585.44     1569.02     32.77 o 
   4  -1   9        0.73        5.44     10.17 o 
   5  -1   9     3888.08     3651.32     60.60 o 
   6  -1   9     2664.82     2552.99     59.03 o 
   7  -1   9      147.76      144.91     18.04 o 
   8  -1   9     1573.62     1588.81     42.67 o 
   9  -1   9       10.28       39.27     20.84 o 
  10  -1   9      660.91      646.96     79.15 o 
  11  -1   9      329.63      386.22     47.55 o 
  12  -1   9       51.97       31.20     27.22 o 
  -6   0   9      332.38      309.09     55.76 o 
  -5   0   9     1147.02     1270.05     92.93 o 
  -4   0   9      358.45      332.13     48.19 o 
  -3   0   9      745.65      840.97    105.67 o 
  -2   0   9      749.46      809.90     45.68 o 
  -1   0   9      970.51      958.51     34.11 o 
   0   0   9        0.37        8.83      9.74 o 
   1   0   9     1826.14     1777.27     39.50 o 
   2   0   9     1959.18     1907.68     41.29 o 
   3   0   9      180.38      212.43     14.80 o 
   4   0   9     5947.17     5864.92     71.79 o 
   5   0   9     1651.78     1699.68     39.29 o 
   6   0   9     2752.16     2685.42     51.23 o 
   7   0   9     2953.14     3020.48     63.58 o 
   8   0   9       58.07       42.98     15.09 o 
   9   0   9     1338.92     1390.59     46.75 o 
  10   0   9      457.37      511.40     40.43 o 
  11   0   9        5.14        4.25     22.18 o 
  12   0   9      225.84      212.03     36.67 o 
  -5   1   9      602.41      571.21     80.54 o 
  -4   1   9      489.96      474.58     45.63 o 
  -3   1   9     1525.44     1553.45     67.92 o 
  -2   1   9      681.29      701.47     58.86 o 
  -1   1   9     1013.38     1046.90     36.17 o 
   0   1   9     2623.67     2712.22     49.72 o 
   1   1   9      906.70      836.18     28.00 o 
   2   1   9     2719.32     2729.47     50.33 o 
   3   1   9     8405.04     8314.86    103.41 o 
   4   1   9     1195.91     1212.52     28.98 o 
   5   1   9     3678.34     3601.50     62.90 o 
   6   1   9     2110.26     2094.71     49.83 o 
   7   1   9      257.98      229.54     22.12 o 
   8   1   9     1772.26     1823.02     63.63 o 
   9   1   9      396.98      392.29     33.15 o 
  10   1   9       91.70       77.95     24.77 o 
  11   1   9      255.98      277.49     35.68 o 
  12   1   9       76.19       89.46     28.78 o 
  -8   2   9      210.07      214.78     62.65 o 
  -7   2   9      325.71      388.95     69.53 o 
  -6   2   9      198.10      177.61     51.63 o 
  -5   2   9      318.86      259.53     52.32 o 
  -4   2   9     1461.40     1641.51    101.54 o 
  -3   2   9      245.30      273.20     35.27 o 
  -2   2   9      396.63      335.77     35.17 o 
  -1   2   9     6100.53     6038.77    137.75 o 
   0   2   9      368.19      305.86     27.32 o 
   1   2   9     6263.44     6252.43     83.80 o 
   2   2   9     4839.46     4780.44     86.83 o 
   3   2   9      403.78      424.79     22.03 o 
   4   2   9     6013.22     5849.88     81.89 o 
   5   2   9       15.61       36.25     12.45 o 
   6   2   9     1516.21     1575.21     42.65 o 
   7   2   9     1441.67     1583.48     44.52 o 
   8   2   9       95.22      103.96     18.97 o 
   9   2   9      415.89      438.19     34.01 o 
  10   2   9        5.53       -9.29     20.10 o 
  11   2   9      257.85      260.64     40.93 o 
  12   2   9       11.57        3.25     32.31 o 
  13   2   9      515.36      525.18     56.09 o 
  -8   3   9      183.01      200.33     63.33 o 
  -7   3   9       36.44       70.22     46.81 o 
  -6   3   9      163.45      192.75     55.76 o 
  -5   3   9     2683.16     2608.37    134.24 o 
  -4   3   9       43.56       63.64     26.26 o 
  -3   3   9     1827.94     1868.56     73.00 o 
  -2   3   9     3506.66     3441.58     98.56 o 
  -1   3   9       13.76       -0.06     17.21 o 
   0   3   9     9761.94    10112.57    154.04 o 
   1   3   9     6329.71     6393.86     97.33 o 
   2   3   9     1919.48     1899.80     50.27 o 
   3   3   9    10502.06    10691.21    123.79 o 
   4   3   9      683.16      660.45     25.90 o 
   5   3   9     3754.48     3706.57     62.29 o 
   6   3   9      718.11      761.66     41.43 o 
   7   3   9        3.99       -5.98     13.29 o 
   8   3   9     1270.65     1292.47     47.82 o 
   9   3   9      785.74      777.54     61.61 o 
  10   3   9      156.76      175.29     33.33 o 
  11   3   9       85.50       71.59     33.04 o 
  12   3   9      469.93      430.60     50.29 o 
  13   3   9        2.90       10.33     37.86 o 
  -8   4   9        3.82      -30.29     38.55 o 
  -7   4   9      221.14      251.76     77.79 o 
  -6   4   9      697.51      685.65     83.99 o 
  -5   4   9       30.11       24.78     35.11 o 
  -4   4   9     1997.61     1829.78    110.83 o 
  -3   4   9     2043.02     2191.21     77.87 o 
  -2   4   9      108.58       98.55     25.74 o 
  -1   4   9     4684.85     4703.31    116.80 o 
   0   4   9     3198.43     3353.49     87.43 o 
   1   4   9     3419.47     3259.55     62.14 o 
   2   4   9     5142.70     5134.60     78.71 o 
   3   4   9      738.77      766.72     34.99 o 
   4   4   9     3047.99     3039.71     54.76 o 
   5   4   9      228.69      237.70     21.99 o 
   6   4   9       30.83       35.77     18.08 o 
   7   4   9       33.09       37.76     18.67 o 
   8   4   9     1738.93     1647.48     74.92 o 
   9   4   9       12.87       11.44     17.49 o 
  10   4   9      416.98      451.10     50.42 o 
  11   4   9      120.20      187.53     29.75 o 
  12   4   9       90.25      111.98     37.35 o 
  -8   5   9      367.85      234.06     72.28 o 
  -7   5   9      485.50      495.23     55.12 o 
  -6   5   9      107.26      104.93     33.55 o 
  -5   5   9      856.04      874.28     90.18 o 
  -4   5   9        9.16       -1.38     28.22 o 
  -3   5   9     1364.91     1476.63     98.44 o 
  -2   5   9     5015.52     5274.94    177.26 o 
  -1   5   9      561.63      669.67     45.46 o 
   0   5   9     3085.22     2925.00    239.57 o 
   1   5   9     1588.62     1499.39     41.43 o 
   2   5   9       89.74       87.72     16.19 o 
   3   5   9     1567.27     1709.96     45.75 o 
   4   5   9      616.75      665.15     34.68 o 
   5   5   9       30.82       27.90     20.96 o 
   6   5   9      467.41      479.39     57.82 o 
   7   5   9     2369.24     2332.04    112.21 o 
   8   5   9      535.69      555.67     39.94 o 
   9   5   9     1541.57     1615.00    103.26 o 
  10   5   9      234.02      241.24     45.69 o 
  11   5   9       18.71       30.02     37.71 o 
  12   5   9      567.07      611.25     99.47 o 
  -9   6   9      379.54      416.49     78.48 o 
  -8   6   9       88.24       74.38     36.07 o 
  -7   6   9      226.26      250.62     45.65 o 
  -6   6   9     1258.40     1343.21     89.49 o 
  -5   6   9        1.32        8.95     37.17 o 
  -4   6   9     3678.39     3525.33    165.22 o 
  -3   6   9     3305.41     2998.01    145.94 o 
  -2   6   9       18.24       -7.53     16.02 o 
  -1   6   9     3336.51     3506.09    118.41 o 
   0   6   9      852.50      887.82     48.90 o 
   1   6   9      980.67      997.87     35.00 o 
   2   6   9      439.25      478.83     26.97 o 
   3   6   9     3192.97     3184.35     91.31 o 
   4   6   9      515.52      515.63     28.56 o 
   5   6   9     1867.06     1939.78     69.95 o 
   6   6   9     1057.34     1138.34     59.16 o 
   7   6   9       36.66       37.63     18.35 o 
   8   6   9     1797.34     1843.53     86.73 o 
   9   6   9     1465.56     1267.91     76.25 o 
  10   6   9       99.96       37.08     50.25 o 
  11   6   9     1192.00     1186.99    153.17 o 
  12   6   9       98.51      109.97     30.47 o 
  -8   7   9      508.99      367.61     81.23 o 
  -7   7   9      577.44      587.64     62.22 o 
  -6   7   9        0.83        1.55     26.96 o 
  -5   7   9     1769.76     1617.82     82.42 o 
  -4   7   9     2054.27     1914.46    125.29 o 
  -3   7   9      202.33      151.45     46.81 o 
  -2   7   9     2902.27     2595.29    134.93 o 
  -1   7   9      485.44      511.19     71.94 o 
   0   7   9     1764.18     1807.94    111.18 o 
   1   7   9      937.76      935.33     52.62 o 
   2   7   9     1836.96     1805.28     48.22 o 
   3   7   9        7.54        4.57     12.36 o 
   4   7   9     1246.98     1261.65     41.44 o 
   5   7   9      351.55      384.41     30.58 o 
   6   7   9        4.36       -3.51     15.39 o 
   7   7   9     2302.99     2384.85     72.78 o 
   8   7   9     1275.86     1393.82     78.12 o 
   9   7   9      524.27      496.23     70.22 o 
  10   7   9      890.26      851.42    104.29 o 
  11   7   9       32.99       43.37     69.53 o 
  12   7   9      617.50      568.62    109.46 o 
  -8   8   9      327.63      291.20     79.17 o 
  -7   8   9       78.56       36.08     33.21 o 
  -6   8   9      758.95      746.10     99.82 o 
  -5   8   9      211.39      190.25     40.77 o 
  -4   8   9      323.40      300.31     44.59 o 
  -3   8   9     1096.51     1015.66     65.86 o 
  -2   8   9       24.91       27.54     31.67 o 
  -1   8   9     1063.09      947.94     85.36 o 
   0   8   9     1554.92     1582.47     99.47 o 
   1   8   9      400.93      433.42     32.04 o 
   2   8   9      918.23      986.84     37.74 o 
   3   8   9     1277.27     1400.98     64.27 o 
   4   8   9      297.00      353.53     30.34 o 
   5   8   9      836.44      823.43     50.77 o 
   6   8   9     3800.21     4064.81     82.05 o 
   7   8   9      119.27      159.29     50.94 o 
   8   8   9     1816.00     1977.99     95.69 o 
   9   8   9      588.31      516.50     58.53 o 
  10   8   9       76.77       70.05     37.79 o 
  11   8   9      660.93      678.84    156.27 o 
  12   8   9      118.71       56.45     77.79 o 
  -7   9   9      436.68      369.81     58.36 o 
  -6   9   9       66.66       60.84     37.86 o 
  -5   9   9      700.41      684.65     64.17 o 
  -4   9   9     1158.16      965.78     77.45 o 
  -3   9   9       42.82       76.01     29.16 o 
  -2   9   9      773.52      796.96     59.07 o 
  -1   9   9     1397.84     1440.83    103.26 o 
   0   9   9      447.18      376.62     76.76 o 
   1   9   9     3008.52     3107.74    148.70 o 
   2   9   9     4012.80     3962.82     88.68 o 
   3   9   9      418.08      386.11     64.56 o 
   4   9   9     5016.40     5382.17    136.92 o 
   5   9   9     3101.79     3216.85     71.85 o 
   6   9   9      263.09      252.07     31.51 o 
   7   9   9     2372.66     2407.61    100.81 o 
   8   9   9      550.99      473.74     58.17 o 
   9   9   9      491.84      569.61     62.10 o 
  10   9   9      571.68      546.25     62.53 o 
  11   9   9       54.23       64.94     40.03 o 
  -7  10   9        9.21        6.27     37.93 o 
  -6  10   9      215.29      184.99    107.05 o 
  -5  10   9      448.76      425.28     55.77 o 
  -4  10   9        2.39       19.71     27.11 o 
  -3  10   9      576.97      531.81     60.58 o 
  -2  10   9      432.63      401.47     47.83 o 
  -1  10   9       39.82       16.10     23.31 o 
   0  10   9     1962.68     1832.81     62.81 o 
   1  10   9     3150.18     3351.21     89.33 o 
   2  10   9      112.57      105.63     17.23 o 
   3  10   9     4150.87     4475.68     86.03 o 
   4  10   9     2271.33     2393.17     61.20 o 
   5  10   9      669.47      755.35     44.74 o 
   6  10   9     2029.52     1980.78     68.60 o 
   7  10   9       78.85      106.38     39.20 o 
   8  10   9      653.86      719.01     65.85 o 
   9  10   9      417.21      329.73     54.98 o 
  10  10   9        0.19      -34.40     34.40 o 
  11  10   9      170.40       59.92     46.48 o 
  -6  11   9      124.90       95.42     56.45 o 
  -5  11   9       70.81      103.59     39.93 o 
  -4  11   9      449.05      409.69     65.05 o 
  -3  11   9      129.86      254.79     47.23 o 
  -2  11   9        2.17       11.01     26.50 o 
  -1  11   9     1341.46     1476.25     75.92 o 
   0  11   9     2079.58     2058.95     68.06 o 
   1  11   9     1724.16     1753.79     59.27 o 
   2  11   9     4270.63     4354.92     76.16 o 
   3  11   9      247.71      276.68     35.98 o 
   4  11   9     1166.03     1264.69     53.92 o 
   5  11   9     1117.77     1184.59     53.99 o 
   6  11   9       78.41       80.63     25.61 o 
   7  11   9     1110.14      960.63    114.96 o 
   8  11   9      311.24      306.28     51.70 o 
   9  11   9        2.20        1.26     45.78 o 
  10  11   9      261.06      201.02     52.93 o 
  -6  12   9       67.93       24.78     46.81 o 
  -5  12   9      398.79      336.59     56.94 o 
  -4  12   9      148.13      132.10     43.71 o 
  -3  12   9      166.81      127.33     41.32 o 
  -2  12   9     1079.39     1200.62    154.89 o 
  -1  12   9      356.50      294.72     45.91 o 
   0  12   9      714.36      845.94     49.40 o 
   1  12   9     1500.63     1598.39     71.30 o 
   2  12   9       65.53      107.49     28.22 o 
   3  12   9     2090.84     2265.33     71.37 o 
   4  12   9     1023.61     1054.70     53.55 o 
   5  12   9       25.96       49.90     23.78 o 
   6  12   9      656.96      527.11     57.68 o 
   7  12   9      208.09      158.17     44.59 o 
   8  12   9      110.02      121.17     46.24 o 
   9  12   9      397.27      371.64     60.97 o 
  10  12   9      190.72      124.57     51.77 o 
  -5  13   9      116.50      159.02     71.59 o 
  -4  13   9      232.97      150.48     60.92 o 
  -3  13   9      552.93      561.00     63.89 o 
  -2  13   9        0.40       53.48     32.83 o 
  -1  13   9      671.69      731.62     64.17 o 
   0  13   9      617.11      653.36     46.28 o 
   1  13   9      356.04      275.22     39.49 o 
   2  13   9     1015.46      986.51     90.18 o 
   3  13   9      261.14      264.98     55.15 o 
   4  13   9       83.89       85.35     35.58 o 
   5  13   9      427.23      462.51     54.51 o 
   6  13   9      180.73      170.87     55.76 o 
   7  13   9      157.37       54.00     36.88 o 
   8  13   9      704.01      775.98     99.13 o 
   9  13   9      227.35      231.30     59.38 o 
  -4  14   9      157.69      159.71     70.22 o 
  -3  14   9       78.02       68.05     37.70 o 
  -2  14   9      694.71      711.47     69.53 o 
  -1  14   9      358.81      240.95     45.98 o 
   0  14   9      184.02      168.62     71.25 o 
   1  14   9      611.34      669.13     81.23 o 
   3  14   9      380.18      333.20     59.55 o 
   4  14   9      574.51      512.14     47.79 o 
   5  14   9      115.91       60.70     37.52 o 
   6  14   9      163.60      146.97     42.42 o 
   7  14   9      421.91      434.56     61.82 o 
   8  14   9      191.22      245.83     58.36 o 
  -3  15   9      417.04      446.78     92.93 o 
  -2  15   9       30.59        1.92     33.58 o 
  -1  15   9      285.87      319.66     84.33 o 
   4  15   9       48.72       15.79     31.51 o 
   5  15   9      246.30      211.86     48.40 o 
   6  15   9      384.12      432.02    102.23 o 
   7  15   9       16.41       39.74     45.69 o 
  -1  16   9      331.58      302.21     79.17 o 
   0  16   9       13.00       -6.88     53.70 o 
   3  16   9        0.99       -6.20     54.38 o 
   4  16   9      231.50      216.16     72.97 o 
   5  16   9      310.45      340.76     84.67 o 
  -2 -13  10       10.78        1.80     35.01 o 
  -1 -13  10       25.62       20.68     36.34 o 
   0 -13  10        2.59       -8.58     32.31 o 
   1 -13  10       15.41       47.47     33.37 o 
   2 -13  10      199.05      177.73     40.59 o 
   3 -13  10       16.62       29.55     34.17 o 
   4 -13  10       47.60      -39.03     39.03 o 
  -3 -12  10       11.75       -7.09     33.29 o 
  -2 -12  10       89.94       76.41     35.08 o 
  -1 -12  10       32.93       -8.33     30.34 o 
   0 -12  10        8.86      -28.14     28.14 o 
   1 -12  10      339.10      342.15     38.38 o 
   2 -12  10       24.24        1.66     27.88 o 
   3 -12  10       97.40       96.00     35.70 o 
   4 -12  10        3.52       21.49     31.84 o 
   5 -12  10        5.99       27.89     33.79 o 
   6 -12  10       64.79       66.95     33.03 o 
  -5 -11  10        0.05      -13.34     40.61 o 
  -4 -11  10       56.53       67.50     35.41 o 
  -3 -11  10      169.87      198.72     39.38 o 
  -2 -11  10        6.96        5.65     28.71 o 
  -1 -11  10      140.42      134.89     31.20 o 
   0 -11  10       82.76       56.76     26.02 o 
   1 -11  10        0.86       30.99     24.09 o 
   2 -11  10      314.82      330.94     36.09 o 
   3 -11  10       71.50       72.28     31.04 o 
   4 -11  10      107.83       91.11     31.97 o 
   5 -11  10       52.28       58.96     25.10 o 
   6 -11  10        2.84       -7.81     25.70 o 
   7 -11  10       72.73      135.49     46.38 o 
  -6 -10  10        3.09      -39.21     39.21 o 
  -5 -10  10       41.16       31.07     40.88 o 
  -4 -10  10      199.62      268.51     51.19 o 
  -3 -10  10        8.02       37.11     30.11 o 
  -2 -10  10      314.04      293.49     39.63 o 
  -1 -10  10       44.49       73.27     26.58 o 
   0 -10  10      124.36      101.95     30.01 o 
   1 -10  10      641.74      703.14     60.19 o 
   2 -10  10        1.02        4.19     21.44 o 
   3 -10  10      292.96      291.43     33.29 o 
   4 -10  10        8.50       -2.72     24.34 o 
   5 -10  10       10.52       -3.21     19.59 o 
   6 -10  10       44.73       39.23     23.50 o 
   7 -10  10       25.87       25.04     24.98 o 
   8 -10  10        1.31       12.30     29.05 o 
  -6  -9  10       95.74       75.87     43.76 o 
  -5  -9  10       27.65       18.28     36.55 o 
  -4  -9  10       31.71       15.56     37.17 o 
  -3  -9  10      361.18      448.96     44.97 o 
  -2  -9  10       13.75       18.24     21.78 o 
  -1  -9  10      502.38      495.16     54.95 o 
   0  -9  10      404.24      388.00     34.26 o 
   1  -9  10       89.09       17.60     20.93 o 
   2  -9  10      480.18      520.42     37.96 o 
   3  -9  10       23.88       19.01     21.88 o 
   4  -9  10       41.43       11.77     18.91 o 
   5  -9  10       16.07       26.47     20.81 o 
   6  -9  10       41.05       56.97     25.64 o 
   7  -9  10       14.97       -1.94     21.75 o 
   8  -9  10       12.68       -0.23     22.26 o 
   9  -9  10       63.09       53.20     27.68 o 
  -7  -8  10       67.05       52.01     47.84 o 
  -6  -8  10        8.48       49.16     37.70 o 
  -5  -8  10      127.74      150.10     41.26 o 
  -4  -8  10      261.09      216.61     69.18 o 
  -3  -8  10      143.24      144.81     50.94 o 
  -2  -8  10     1093.50     1114.47     63.69 o 
  -1  -8  10      136.62      144.85     37.46 o 
   0  -8  10      118.18      112.61     25.36 o 
   1  -8  10      217.69      174.84     27.24 o 
   2  -8  10        0.70      -14.56     14.56 o 
   3  -8  10       46.60       30.98     20.17 o 
   4  -8  10      129.90      125.69     21.46 o 
   5  -8  10      231.84      268.05     30.13 o 
   6  -8  10        1.70       30.26     21.56 o 
   7  -8  10       33.10       42.70     23.14 o 
   8  -8  10       61.85       57.13     27.43 o 
   9  -8  10        4.82      -13.60     21.77 o 
  -7  -7  10       34.07       12.78     35.63 o 
  -6  -7  10      359.93      436.20     53.07 o 
  -5  -7  10      226.14      197.94     41.68 o 
  -4  -7  10      228.63      204.80     27.50 o 
  -3  -7  10     1110.82     1118.92     75.35 o 
  -2  -7  10        7.82       11.65     15.02 o 
  -1  -7  10      259.52      250.48     21.55 o 
   0  -7  10     1050.83     1072.11     45.00 o 
   1  -7  10       81.95       99.34     17.08 o 
   2  -7  10      324.14      257.43     19.43 o 
   3  -7  10      111.31       94.43     15.31 o 
   4  -7  10       81.08       81.84     15.51 o 
   5  -7  10       13.34       25.53     13.46 o 
   6  -7  10      383.15      409.28     25.55 o 
   7  -7  10       67.74       47.92     22.55 o 
   8  -7  10      180.71      171.02     28.16 o 
   9  -7  10      172.67      272.07     41.78 o 
  10  -7  10        5.02       -2.74     26.36 o 
  -8  -6  10       15.84      -27.54     41.99 o 
  -7  -6  10      667.56      639.33     43.46 o 
  -6  -6  10       36.45       20.67     32.35 o 
  -5  -6  10      189.03      153.51     38.95 o 
  -4  -6  10      268.93      293.98     33.39 o 
  -3  -6  10       74.64       40.82     17.89 o 
  -2  -6  10      659.94      619.38     31.66 o 
  -1  -6  10      135.54      150.77     19.26 o 
   0  -6  10      721.47      691.60     32.24 o 
   1  -6  10      536.12      527.96     24.16 o 
   2  -6  10       80.62      101.41     15.18 o 
   3  -6  10       11.98       22.79     12.64 o 
   4  -6  10       10.76        0.18     12.36 o 
   5  -6  10     1594.72     1650.05     39.90 o 
   6  -6  10       73.49       64.55     16.42 o 
   7  -6  10      786.14      823.88     34.05 o 
   8  -6  10       47.40       82.59     23.14 o 
   9  -6  10        1.10        6.40     16.48 o 
  10  -6  10      124.36       96.92     93.28 o 
  11  -6  10       33.21       40.26     39.73 o 
  -8  -5  10      285.63      231.99     55.07 o 
  -7  -5  10        7.77       28.22     43.37 o 
  -6  -5  10      214.24      187.82     53.01 o 
  -5  -5  10      318.74      278.78     40.87 o 
  -4  -5  10        7.43        4.55     29.58 o 
  -3  -5  10      533.81      478.19     41.73 o 
  -2  -5  10      225.35      256.12     21.27 o 
  -1  -5  10       62.28       59.60     15.84 o 
   0  -5  10        4.04       -8.30     12.77 o 
   1  -5  10       99.61      154.55     19.35 o 
   2  -5  10       48.52       52.75     13.70 o 
   3  -5  10     1028.60     1006.89     31.29 o 
   4  -5  10      789.80      811.04     28.57 o 
   5  -5  10      271.55      275.08     22.17 o 
   6  -5  10     1489.04     1544.82     38.63 o 
   7  -5  10      156.40      154.57     19.83 o 
   8  -5  10      106.67       78.52     17.79 o 
   9  -5  10      332.54      345.98     30.08 o 
  10  -5  10       42.39       37.65     25.04 o 
  11  -5  10      157.77      166.93     67.81 o 
  -7  -4  10      186.73      154.70     72.97 o 
  -6  -4  10      178.23      165.54     46.12 o 
  -5  -4  10       40.31       13.42     69.87 o 
  -4  -4  10      500.67      517.94     38.57 o 
  -3  -4  10      200.83      151.11     26.80 o 
  -2  -4  10       16.25       19.00     17.43 o 
  -1  -4  10      161.00      183.10     18.92 o 
   0  -4  10      354.61      346.18     23.28 o 
   1  -4  10        5.30       17.50     12.39 o 
   2  -4  10     4468.17     4560.64     66.89 o 
   3  -4  10      385.82      401.72     24.02 o 
   4  -4  10      341.07      341.42     25.30 o 
   5  -4  10     1113.95     1163.39     42.69 o 
   6  -4  10      719.12      698.92     35.30 o 
   7  -4  10      781.53      785.15     29.67 o 
   8  -4  10      815.28      802.78     47.70 o 
   9  -4  10       57.77       54.07     20.69 o 
  10  -4  10       78.54       38.90     29.78 o 
  11  -4  10       51.98       78.31     28.36 o 
  -7  -3  10       26.97      -14.46     53.70 o 
  -6  -3  10       71.02       42.42     33.12 o 
  -5  -3  10      399.52      441.12     44.03 o 
  -4  -3  10      438.58      444.15     34.68 o 
  -3  -3  10        5.24       -3.01     19.60 o 
  -2  -3  10      528.43      564.98     36.97 o 
  -1  -3  10      735.06      726.17     25.88 o 
   0  -3  10       39.50       32.51     10.38 o 
   1  -3  10     6306.97     6421.38     76.84 o 
   2  -3  10      387.06      442.87     19.31 o 
   3  -3  10     1837.43     1793.93     34.69 o 
   4  -3  10     1686.58     1740.71     41.56 o 
   5  -3  10       70.02       25.95     12.45 o 
   6  -3  10     1538.34     1616.57     37.49 o 
   7  -3  10      631.64      564.69     25.00 o 
   8  -3  10       13.76        1.33     15.53 o 
   9  -3  10        3.80       -7.81     18.41 o 
  10  -3  10       71.09       54.51     24.30 o 
  11  -3  10       14.58        5.54     24.38 o 
  12  -3  10       34.50       24.81     26.77 o 
  -4  -2  10        8.93      -15.60     39.24 o 
  -3  -2  10     2403.94     2505.95     66.02 o 
  -2  -2  10      501.11      562.89     38.75 o 
  -1  -2  10      706.51      697.06     29.61 o 
   0  -2  10      966.57      953.90     29.21 o 
   1  -2  10      165.46      193.08     26.88 o 
   2  -2  10     4487.00     4573.65     56.25 o 
   3  -2  10     3343.35     3359.48     46.87 o 
   4  -2  10      351.99      346.85     19.08 o 
   5  -2  10     1337.12     1371.13     42.41 o 
   6  -2  10      590.41      604.39     28.16 o 
   7  -2  10      600.14      602.94     28.95 o 
   8  -2  10      206.77      187.44     20.99 o 
   9  -2  10       27.23       38.70     21.88 o 
  10  -2  10       27.90       42.73     24.49 o 
  11  -2  10      100.14      135.71     34.58 o 
  12  -2  10       20.49       -5.32     28.84 o 
  -5  -1  10      287.24      428.19     75.72 o 
  -4  -1  10     1478.24     1671.92     96.38 o 
  -3  -1  10       14.66      -15.68     17.40 o 
  -2  -1  10     2447.58     2536.24     71.47 o 
  -1  -1  10      687.92      702.83     38.65 o 
   0  -1  10       40.30       45.53     12.76 o 
   1  -1  10     4981.43     4983.75     77.41 o 
   2  -1  10      749.76      772.69     29.28 o 
   3  -1  10     1820.11     1821.31     37.41 o 
   4  -1  10     1706.44     1774.20     37.58 o 
   5  -1  10      573.34      534.66     25.80 o 
   6  -1  10      424.04      496.95     51.14 o 
   7  -1  10      550.26      567.21     28.17 o 
   8  -1  10        3.30       -2.54     15.14 o 
   9  -1  10      192.57      162.22     27.21 o 
  10  -1  10      788.12      931.45     72.21 o 
  11  -1  10       67.93       79.32     27.95 o 
  12  -1  10       44.33       10.85     26.07 o 
  -5   0  10       95.51       44.06     46.12 o 
  -4   0  10       22.92        3.44     26.85 o 
  -3   0  10     5092.91     5549.14    142.19 o 
  -2   0  10     2336.97     2420.12     78.62 o 
  -1   0  10      461.88      472.44     34.03 o 
   0   0  10     1811.27     1823.55     41.90 o 
   1   0  10       11.91        7.85     10.95 o 
   2   0  10     2491.33     2397.87     49.10 o 
   3   0  10      410.16      475.26     20.71 o 
   4   0  10       77.62      107.90     13.62 o 
   5   0  10      370.54      400.51     34.57 o 
   6   0  10     1092.57     1094.84     34.76 o 
   7   0  10        7.14       17.39     13.45 o 
   8   0  10       11.76        9.57     14.19 o 
   9   0  10     1142.71     1098.30     43.93 o 
  10   0  10      333.84      350.23     36.20 o 
  11   0  10      445.66      465.20     58.21 o 
  12   0  10      235.60      157.37     47.12 o 
  -5   1  10      138.06      150.66     34.68 o 
  -4   1  10     2324.18     2458.42    225.45 o 
  -3   1  10      431.55      479.41     45.75 o 
  -2   1  10     4789.15     4681.14    124.11 o 
  -1   1  10     1406.71     1367.08     50.35 o 
   0   1  10      544.52      516.18     24.63 o 
   1   1  10     2021.12     2129.82     47.37 o 
   2   1  10      520.80      527.50     25.26 o 
   3   1  10     1405.76     1482.70     64.03 o 
   4   1  10       40.72       37.28     10.55 o 
   5   1  10     1261.95     1269.29     34.89 o 
   6   1  10        5.27      -12.80     12.80 o 
   7   1  10     1052.58     1073.00     37.08 o 
   8   1  10      595.14      583.85     32.34 o 
   9   1  10      185.80      191.06     38.25 o 
  10   1  10      913.91     1039.28     51.63 o 
  11   1  10      555.75      541.26     55.29 o 
  12   1  10      128.41      103.89     31.16 o 
  -7   2  10      130.68      233.37     61.96 o 
  -6   2  10      287.25      340.76     64.71 o 
  -5   2  10      980.31     1071.16     91.56 o 
  -4   2  10       45.98       43.34     24.97 o 
  -3   2  10     3458.16     3867.44    185.87 o 
  -2   2  10     2156.57     2275.86     82.69 o 
  -1   2  10      130.93      191.12     42.68 o 
   0   2  10     1474.62     1493.41     55.70 o 
   1   2  10      573.54      639.30     27.19 o 
   2   2  10      549.44      554.17     25.77 o 
   3   2  10       51.10       44.57     12.72 o 
   4   2  10       21.42        7.38     10.99 o 
   5   2  10       40.19       27.33     10.89 o 
   6   2  10     2626.10     2740.38     58.93 o 
   7   2  10     1680.00     1752.56     48.51 o 
   8   2  10       56.53       56.70     20.67 o 
   9   2  10      879.19      925.02     47.17 o 
  10   2  10      409.04      443.08     32.99 o 
  11   2  10      585.36      649.77     45.85 o 
  12   2  10      215.07      231.63     36.69 o 
  -8   3  10        1.70      -25.47     42.68 o 
  -7   3  10      953.44     1064.96    105.33 o 
  -6   3  10      905.89      917.65     95.69 o 
  -5   3  10        3.66       35.80     33.04 o 
  -4   3  10     1410.91     1365.11     97.07 o 
  -3   3  10      267.80      275.90     68.84 o 
  -2   3  10      968.53      908.00     55.49 o 
  -1   3  10     1234.28     1254.38     60.08 o 
   0   3  10     1430.67     1438.29     98.86 o 
   1   3  10      319.71      292.89     20.61 o 
   2   3  10     1040.63      978.87     31.42 o 
   3   3  10      363.66      372.88     22.53 o 
   4   3  10       78.22       88.05     14.68 o 
   5   3  10     2882.42     2827.73     63.72 o 
   6   3  10      515.05      460.78     35.64 o 
   7   3  10     1519.89     1481.16     44.18 o 
   8   3  10     2814.63     2892.23     64.75 o 
   9   3  10        0.85       18.32     32.01 o 
  10   3  10      830.32      820.86     67.73 o 
  11   3  10       28.52       34.95     25.60 o 
  12   3  10       15.10       13.32     51.97 o 
  -8   4  10      630.22      626.45     95.69 o 
  -7   4  10      172.73      171.71     69.18 o 
  -6   4  10      283.77      398.59     72.97 o 
  -5   4  10      844.82      975.47     94.31 o 
  -4   4  10      134.57      140.43     47.50 o 
  -3   4  10      244.52      230.89     33.91 o 
  -2   4  10      491.98      545.08     45.46 o 
  -1   4  10      102.86       81.54     23.65 o 
   0   4  10       42.12       51.41     23.03 o 
   1   4  10     2844.54     2684.15     61.79 o 
   2   4  10     1276.71     1176.85     67.09 o 
   3   4  10      623.84      619.59     27.32 o 
   4   4  10     2978.62     2866.77     61.77 o 
   5   4  10      260.17      229.09     23.17 o 
   6   4  10     3766.09     3604.51     89.21 o 
   7   4  10     2201.61     2106.24     84.15 o 
   8   4  10      390.73      238.88     69.53 o 
   9   4  10      632.21      619.56     57.86 o 
  10   4  10      229.47      195.83     41.78 o 
  11   4  10       43.41       43.11     25.95 o 
  12   4  10      318.31      368.73     72.97 o 
  -8   5  10       10.73       29.60     49.57 o 
  -7   5  10      307.93      296.33     49.59 o 
  -6   5  10      729.67      731.09     91.56 o 
  -5   5  10        0.51       37.17     38.55 o 
  -4   5  10      477.13      455.04     70.91 o 
  -3   5  10      693.11      604.42     71.59 o 
  -2   5  10      418.27      322.36     36.63 o 
  -1   5  10      145.05      138.39     28.22 o 
   0   5  10     3939.57     3745.49    177.95 o 
   1   5  10      460.40      456.55     26.90 o 
   2   5  10     2968.17     3012.82     63.30 o 
   3   5  10     5217.95     5211.79     88.94 o 
   4   5  10        0.22       -5.84     11.78 o 
   5   5  10     4164.53     4152.80     80.78 o 
   6   5  10      220.65      243.71     25.04 o 
   7   5  10      624.25      672.74     42.75 o 
   8   5  10     1465.78     1467.22    173.13 o 
   9   5  10     1079.78      982.86     71.06 o 
  10   5  10      297.68      249.84     77.45 o 
  11   5  10      255.36      286.85     34.75 o 
  12   5  10        0.88       -7.79     32.69 o 
  -8   6  10      282.73      230.62     72.97 o 
  -7   6  10      232.19      232.39     45.48 o 
  -6   6  10        0.18      -23.84     23.84 o 
  -5   6  10      601.10      558.30     83.30 o 
  -4   6  10      976.72      920.40     93.62 o 
  -3   6  10      210.27      173.48     50.25 o 
  -2   6  10      523.96      530.70     45.24 o 
  -1   6  10     2307.00     2423.73    243.01 o 
   0   6  10       98.52       71.33     37.52 o 
   1   6  10     5435.46     5474.07    203.28 o 
   2   6  10     4519.29     4488.39    138.81 o 
   3   6  10      721.82      785.28     34.98 o 
   4   6  10     3811.04     4059.92     92.82 o 
   5   6  10      307.05      295.87     25.39 o 
   6   6  10      183.60      223.64     27.52 o 
   7   6  10     2055.11     2042.52     83.81 o 
   8   6  10      218.40      157.58     41.45 o 
   9   6  10      774.67      693.44     62.48 o 
  10   6  10      340.26      301.23    105.33 o 
  11   6  10        0.37      -55.76     65.40 o 
  12   6  10       57.78       96.16     37.49 o 
  -8   7  10      168.04      199.08     82.26 o 
  -7   7  10       46.83       25.57     31.86 o 
  -6   7  10      256.25      250.27     66.43 o 
  -5   7  10      186.66      212.17     42.57 o 
  -4   7  10       16.63       44.06     37.17 o 
  -3   7  10     2737.49     2482.39    140.43 o 
  -2   7  10     1795.46     1319.68     97.75 o 
  -1   7  10       15.27       32.66     21.62 o 
   0   7  10     3136.06     3308.78    348.33 o 
   1   7  10      244.37      212.88     26.90 o 
   2   7  10     3773.03     3841.03     75.38 o 
   3   7  10     2907.01     2933.21     65.21 o 
   4   7  10     1406.25     1313.35     43.85 o 
   5   7  10      385.34      397.28     31.60 o 
   6   7  10     2591.60     2632.37     78.67 o 
   7   7  10      331.76      316.94     46.39 o 
   8   7  10      560.32      636.05     60.38 o 
   9   7  10      174.60      206.91     44.99 o 
  10   7  10        1.07       81.43     43.37 o 
  11   7  10      127.62      170.04     81.23 o 
  12   7  10      275.44      223.04     96.38 o 
  -7   8  10      236.37      259.99     53.59 o 
  -6   8  10       78.16       97.32     35.78 o 
  -5   8  10      115.24       95.10     35.58 o 
  -4   8  10     1008.20     1035.48    130.45 o 
  -3   8  10      405.94      437.14     73.66 o 
  -2   8  10     1472.82     1261.16    100.51 o 
  -1   8  10     3052.69     2949.82    147.32 o 
   0   8  10       12.77        0.06     16.27 o 
   1   8  10      288.90      341.76     31.52 o 
   2   8  10     1688.56     1798.15     50.72 o 
   3   8  10       93.68       80.87     17.73 o 
   4   8  10     3576.68     3579.95    137.42 o 
   5   8  10     1176.01     1134.86     59.95 o 
   6   8  10      224.83      225.68     31.12 o 
   7   8  10      197.11      208.59     78.13 o 
   8   8  10      164.79      200.98     41.50 o 
   9   8  10        6.30      -13.85     30.44 o 
  10   8  10      381.36      348.25     55.47 o 
  11   8  10      268.83      149.93     49.40 o 
  -7   9  10       17.95        8.87     35.86 o 
  -6   9  10      191.36      188.22     47.59 o 
  -5   9  10      623.64      567.04     61.27 o 
  -4   9  10       19.99       40.28     30.87 o 
  -3   9  10     2100.88     1784.97     95.00 o 
  -2   9  10     1418.06     1050.51    101.20 o 
  -1   9  10      140.25      108.08     46.12 o 
   0   9  10     1030.93     1141.23     78.34 o 
   1   9  10     1254.82     1191.28     53.79 o 
   2   9  10     1019.01     1056.92     41.76 o 
   3   9  10     4566.35     4559.56    132.95 o 
   4   9  10      153.82      165.56     25.53 o 
   5   9  10      333.30      323.15     28.40 o 
   6   9  10      324.04      384.08     36.42 o 
   7   9  10       81.77       79.91     34.11 o 
   8   9  10        3.30       -0.54     26.76 o 
   9   9  10      767.58      661.44     85.02 o 
  10   9  10      399.49      292.11     54.00 o 
  11   9  10      253.10      172.51     50.07 o 
  -6  10  10      281.02      250.62     53.59 o 
  -5  10  10       27.48       39.24     33.06 o 
  -4  10  10      785.88      704.39     65.37 o 
  -3  10  10      108.55       94.45     35.52 o 
  -2  10  10      315.99      264.52     59.20 o 
  -1  10  10     2531.09     2626.33    169.35 o 
   0  10  10     1362.92     1296.79     68.12 o 
   1  10  10      729.05      893.33     64.37 o 
   2  10  10      566.02      646.19     50.55 o 
   3  10  10       24.29       29.28     17.74 o 
   4  10  10      184.87      226.26     47.17 o 
   5  10  10     1772.85     1869.48     66.73 o 
   6  10  10      369.45      361.91     37.45 o 
   7  10  10       33.57       62.68     34.23 o 
   8  10  10      764.85      842.81     76.41 o 
   9  10  10      257.99      267.09     52.08 o 
  10  10  10      431.49      400.83     60.53 o 
  11  10  10      449.02      477.26     69.30 o 
  -6  11  10       86.49       15.14     54.38 o 
  -5  11  10      443.39      390.45     62.30 o 
  -4  11  10      119.05      124.86     40.59 o 
  -3  11  10      447.68      493.16     58.51 o 
  -2  11  10     1289.48     1187.71     77.59 o 
  -1  11  10        1.34       15.13     25.28 o 
   0  11  10      371.27      364.35     36.95 o 
   1  11  10      554.39      570.70     48.39 o 
   2  11  10        0.87       38.09     19.48 o 
   3  11  10      168.47      140.85     25.83 o 
   4  11  10      607.07      660.60     57.50 o 
   5  11  10      357.45      362.09     36.14 o 
   6  11  10      596.83      578.98     44.61 o 
   7  11  10     1029.85     1148.60     78.82 o 
   8  11  10        0.73      -29.58     29.58 o 
   9  11  10      752.67      691.19     88.80 o 
  10  11  10      392.62      375.62     64.37 o 
  -5  12  10       96.34      119.69     46.47 o 
  -4  12  10      545.63      491.31     64.25 o 
  -3  12  10      473.18      490.43     60.67 o 
  -2  12  10      144.53      171.19     42.18 o 
  -1  12  10      270.91      385.46     52.40 o 
   0  12  10      385.45      443.78     40.36 o 
   1  12  10       12.81       22.36     20.39 o 
   2  12  10      666.32      636.78     78.70 o 
   3  12  10      614.71      589.34     50.34 o 
   4  12  10      116.75       57.06     23.76 o 
   5  12  10     1003.10     1150.49     65.19 o 
   6  12  10      886.68     1013.95     56.42 o 
   7  12  10      163.68      181.55     45.15 o 
   8  12  10     1267.96     1366.28     92.73 o 
   9  12  10      303.70      283.92     57.29 o 
  10  12  10      203.67      210.83     56.06 o 
  -4  13  10      124.57      129.91     65.74 o 
  -3  13  10       21.67        4.30     36.14 o 
  -2  13  10      267.23      368.35     55.23 o 
  -1  13  10      381.96      279.06     37.34 o 
   0  13  10        0.99       10.22     21.24 o 
   1  13  10     1056.89     1040.14     55.79 o 
   2  13  10      561.40      540.11     58.86 o 
   3  13  10        1.80      -12.65     23.60 o 
   4  13  10      915.53     1013.24     55.05 o 
   5  13  10      553.28      614.24     60.57 o 
   6  13  10      386.85      384.23     54.68 o 
   7  13  10     1105.15     1091.22    174.17 o 
   8  13  10      134.93      118.05     47.59 o 
   9  13  10      204.25      128.06     54.01 o 
  -3  14  10      345.03      397.49     63.01 o 
  -2  14  10      194.96      242.33     52.33 o 
  -1  14  10        1.34      -23.46     27.29 o 
   0  14  10      591.39      635.84     93.85 o 
   1  14  10      262.54      241.62     45.75 o 
   3  14  10      883.78      975.47     97.75 o 
   4  14  10      128.61      137.80     39.69 o 
   5  14  10      543.64      553.13     61.31 o 
   6  14  10      606.15      533.36     63.08 o 
   7  14  10        1.96       -7.09     41.30 o 
   8  14  10      181.17      139.52     55.47 o 
  -2  15  10      116.21      108.40     44.49 o 
  -1  15  10      452.15      373.96     59.62 o 
   0  15  10       43.41        6.25     34.11 o 
   4  15  10      892.67      939.52     74.23 o 
   5  15  10      693.36      680.87    112.90 o 
   6  15  10       44.12       14.77     39.93 o 
   7  15  10      301.88      281.13     61.31 o 
   0  16  10      254.88      276.74     79.17 o 
   4  16  10      213.46      191.38     71.59 o 
   5  16  10       81.20      155.58     73.66 o 
  -2 -12  11       20.79       58.85     36.86 o 
  -1 -12  11      114.16       99.14     36.63 o 
   0 -12  11       14.79       44.13     29.87 o 
   1 -12  11        1.23       38.57     33.77 o 
   2 -12  11        0.55      -26.21     29.73 o 
   3 -12  11        7.05      -17.14     30.93 o 
   4 -12  11        4.61      -18.47     32.58 o 
  -3 -11  11       60.34        3.04     33.91 o 
  -2 -11  11      123.92      134.65     38.71 o 
  -1 -11  11        6.17       12.69     30.82 o 
   0 -11  11       40.58       11.50     25.83 o 
   1 -11  11        1.84       -9.39     24.20 o 
   2 -11  11        6.51        9.55     24.92 o 
   3 -11  11       11.19      -20.50     28.52 o 
   4 -11  11       85.19       58.01     33.75 o 
   5 -11  11       13.56       19.67     23.06 o 
   6 -11  11        9.88       26.33     30.16 o 
  -5 -10  11        3.70      -32.05     38.77 o 
  -4 -10  11       87.78       69.13     43.36 o 
  -3 -10  11       50.07        2.89     30.64 o 
  -2 -10  11        0.53      -12.26     29.11 o 
  -1 -10  11       47.93       21.82     24.63 o 
   0 -10  11       63.65       28.69     28.62 o 
   1 -10  11       10.85       36.92     23.57 o 
   2 -10  11       56.33        3.18     23.31 o 
   3 -10  11      153.11      154.93     29.48 o 
   4 -10  11       32.22       52.87     30.48 o 
   5 -10  11       54.29       -1.01     22.84 o 
   6 -10  11       77.89       42.94     25.62 o 
   7 -10  11        0.04       -3.69     23.31 o 
  -5  -9  11      145.71      122.68     55.76 o 
  -4  -9  11       20.62       37.18     37.38 o 
  -3  -9  11        0.66      -34.40     34.40 o 
  -2  -9  11       94.39       58.58     24.15 o 
  -1  -9  11      106.53       88.85     26.43 o 
   0  -9  11        0.81        1.35     21.49 o 
   1  -9  11       73.99       43.57     23.75 o 
   2  -9  11      213.63      249.97     31.45 o 
   3  -9  11        4.40       14.01     18.41 o 
   4  -9  11      294.45      337.42     32.81 o 
   5  -9  11       44.19       15.18     21.05 o 
   6  -9  11       50.73       47.63     23.05 o 
   7  -9  11      123.76       60.68     25.36 o 
   8  -9  11       27.98       21.22     25.29 o 
  -6  -8  11       82.55       81.23     42.39 o 
  -5  -8  11       15.58       26.78     36.03 o 
  -4  -8  11       11.82       12.13     34.23 o 
  -3  -8  11       48.01       55.50     74.35 o 
  -2  -8  11       84.01       73.29     25.01 o 
  -1  -8  11       17.66       31.99     22.57 o 
   0  -8  11      372.60      326.78     43.62 o 
   1  -8  11      266.62      220.99     42.92 o 
   2  -8  11        0.59      -19.07     19.07 o 
   3  -8  11      487.94      493.59     54.87 o 
   4  -8  11      230.56      207.73     28.59 o 
   5  -8  11      250.05      255.56     37.96 o 
   6  -8  11      313.12      308.70     32.32 o 
   7  -8  11        0.73      -18.37     18.37 o 
   8  -8  11      328.04      253.14     33.04 o 
   9  -8  11        7.96       34.77     26.17 o 
  -7  -7  11      241.03      228.51     50.21 o 
  -6  -7  11       34.34       32.67     35.26 o 
  -5  -7  11       26.19       37.21     35.66 o 
  -4  -7  11      228.03      198.57     27.35 o 
  -3  -7  11      199.63      218.67     24.82 o 
  -2  -7  11       11.25       12.28     18.12 o 
  -1  -7  11      519.42      612.61     35.87 o 
   0  -7  11      282.43      277.94     23.51 o 
   1  -7  11      776.01      742.87     43.93 o 
   2  -7  11      761.09      789.50     33.67 o 
   3  -7  11       37.46       40.83     13.68 o 
   4  -7  11      539.05      579.93     28.22 o 
   5  -7  11      426.28      400.75     24.25 o 
   6  -7  11      185.08      162.33     20.80 o 
   7  -7  11      175.40      105.79     24.50 o 
   8  -7  11        5.12      -18.10     21.34 o 
   9  -7  11        4.01       -4.78     21.94 o 
  10  -7  11       11.98        1.70     25.48 o 
  -7  -6  11       77.54       95.00     49.57 o 
  -6  -6  11        5.03        5.00     22.65 o 
  -5  -6  11      143.37      147.08     27.23 o 
  -4  -6  11      180.87      187.51     28.66 o 
  -3  -6  11      188.74      185.93     31.70 o 
  -2  -6  11      521.68      530.38     33.57 o 
  -1  -6  11       88.91       82.48     20.18 o 
   0  -6  11      439.68      428.97     26.09 o 
   1  -6  11      290.36      315.12     28.20 o 
   2  -6  11        2.90       24.14     13.40 o 
   3  -6  11      861.44      873.70     30.84 o 
   4  -6  11      183.32      154.81     18.06 o 
   5  -6  11      484.31      504.61     25.87 o 
   6  -6  11        3.23       -9.74     13.73 o 
   7  -6  11       13.38       33.32     20.56 o 
   8  -6  11       41.47       44.17     22.37 o 
   9  -6  11      158.02      117.54     21.28 o 
  10  -6  11       18.56       51.19     52.32 o 
  -7  -5  11       29.95       39.93     43.37 o 
  -6  -5  11      207.44      225.11     75.38 o 
  -5  -5  11       58.73       44.53     33.62 o 
  -4  -5  11      446.23      401.43     28.63 o 
  -3  -5  11      830.80      809.71     37.24 o 
  -2  -5  11        1.17       22.02     17.43 o 
  -1  -5  11     1808.80     1851.98     46.00 o 
   0  -5  11      174.63      151.98     17.64 o 
   1  -5  11     3470.53     3555.82     63.78 o 
   2  -5  11     3361.33     3290.63     56.36 o 
   3  -5  11       28.17       13.48     13.68 o 
   4  -5  11      245.13      214.13     23.09 o 
   5  -5  11       11.84       25.94     13.59 o 
   6  -5  11       43.70       23.03     15.02 o 
   7  -5  11        8.62       -3.76     15.06 o 
   8  -5  11      344.03      342.11     25.85 o 
   9  -5  11        7.85       37.82     20.12 o 
  10  -5  11       45.68       12.41     24.21 o 
  11  -5  11      119.78      152.99     32.71 o 
  -7  -4  11      192.97      300.15     90.18 o 
  -6  -4  11        1.05      -43.37     43.37 o 
  -5  -4  11      693.73      647.10     98.44 o 
  -4  -4  11      494.41      595.47     41.81 o 
  -3  -4  11      390.71      367.29     55.89 o 
  -2  -4  11     1478.30     1669.98     60.61 o 
  -1  -4  11      404.99      435.53     22.99 o 
   0  -4  11     3040.27     3104.00     57.69 o 
   1  -4  11     2712.44     2819.75     69.62 o 
   2  -4  11        4.48        3.52     13.36 o 
   3  -4  11        5.13        1.86     12.48 o 
   4  -4  11      418.40      435.33     33.59 o 
   5  -4  11      100.37       89.07     17.70 o 
   6  -4  11      447.78      454.02     40.48 o 
   7  -4  11      368.14      357.12     23.25 o 
   8  -4  11      101.46       90.39     23.25 o 
   9  -4  11       16.32        8.23     18.65 o 
  10  -4  11       63.84       68.42     26.69 o 
  11  -4  11        8.48       28.69     25.93 o 
  -7  -3  11       45.93      -14.46     59.20 o 
  -6  -3  11      521.50      637.46     99.13 o 
  -5  -3  11      177.59      199.70     37.40 o 
  -4  -3  11      891.12      903.85     90.22 o 
  -3  -3  11     1581.49     1702.50    100.10 o 
  -2  -3  11       12.77        9.68     16.33 o 
  -1  -3  11     1359.76     1419.68     40.62 o 
   0  -3  11       13.90       10.44     12.53 o 
   1  -3  11      547.77      581.35     22.04 o 
   2  -3  11      228.40      234.21     19.32 o 
   3  -3  11     2261.30     2350.45     41.08 o 
   4  -3  11       34.06        6.34     12.20 o 
   5  -3  11      266.92      276.41     19.53 o 
   6  -3  11      259.03      297.58     22.45 o 
   7  -3  11       29.43       46.56     16.29 o 
   8  -3  11      406.51      416.16     41.83 o 
   9  -3  11       26.88       32.99     21.03 o 
  10  -3  11       24.50      -16.93     19.72 o 
  11  -3  11      276.87      248.63     35.72 o 
  -6  -2  11       27.55       80.54     59.89 o 
  -4  -2  11      476.96      396.52     80.54 o 
  -3  -2  11      233.37      268.39     31.73 o 
  -2  -2  11      559.64      566.17     78.12 o 
  -1  -2  11      133.47      147.21     24.74 o 
   0  -2  11       33.65       26.42     16.36 o 
   1  -2  11     1096.16     1129.84     30.88 o 
   2  -2  11     1163.67     1142.42     28.85 o 
   3  -2  11      298.25      317.00     17.33 o 
   4  -2  11      684.01      699.50     42.04 o 
   5  -2  11      167.79      164.57     16.30 o 
   6  -2  11       23.40       34.41     14.63 o 
   7  -2  11     1818.04     1814.68     47.14 o 
   8  -2  11      318.83      314.10     30.31 o 
   9  -2  11      659.61      712.46     45.11 o 
  10  -2  11      409.45      427.57     47.52 o 
  11  -2  11       52.93       29.81     23.88 o 
  12  -2  11      170.63      219.69     50.32 o 
  -6  -1  11     1084.11     1432.57    126.67 o 
  -4  -1  11      517.56      585.83     67.46 o 
  -3  -1  11      170.80      188.18     34.66 o 
  -2  -1  11      374.74      290.43     32.09 o 
  -1  -1  11      263.42      335.79     26.04 o 
   0  -1  11      986.01     1002.75     34.08 o 
   1  -1  11       27.69       47.13     14.01 o 
   2  -1  11       70.65       60.11     14.94 o 
   3  -1  11     2395.11     2460.47     45.65 o 
   4  -1  11      628.41      701.27     36.43 o 
   5  -1  11      474.05      518.07     32.88 o 
   6  -1  11     1544.79     1594.68     42.79 o 
   7  -1  11      482.49      528.38     28.47 o 
   8  -1  11     1784.69     1834.07     54.18 o 
   9  -1  11     1132.64     1159.58     93.05 o 
  10  -1  11        1.97        8.42     23.49 o 
  11  -1  11      174.67      192.90     37.52 o 
  12  -1  11       81.12      111.26     30.64 o 
  -4   0  11      215.29       88.80     54.38 o 
  -3   0  11      264.07      338.47     73.66 o 
  -2   0  11     1883.01     1881.86     63.53 o 
  -1   0  11      610.90      593.01     39.42 o 
   0   0  11       60.77       67.45     14.77 o 
   1   0  11        7.45       15.54     12.45 o 
   2   0  11     1173.40     1159.12     36.48 o 
   3   0  11      404.12      416.63     21.19 o 
   4   0  11     2138.15     2131.15     42.62 o 
   5   0  11     3282.29     3359.03     61.06 o 
   6   0  11      124.76      100.38     16.89 o 
   7   0  11     1835.04     1823.36     59.32 o 
   8   0  11      641.75      606.98     57.63 o 
   9   0  11       79.41       83.28     21.13 o 
  10   0  11      226.02      244.21     46.77 o 
  11   0  11       83.16       53.00     27.79 o 
  12   0  11       44.14       16.00     28.49 o 
  -6   1  11      418.31      472.25     74.35 o 
  -5   1  11      474.49      490.15     69.53 o 
  -4   1  11        1.66       -6.20     28.91 o 
  -3   1  11      748.00      798.98     57.01 o 
  -2   1  11      626.41      664.77     52.04 o 
  -1   1  11       27.23       19.91     17.64 o 
   0   1  11     1216.25     1196.88     40.99 o 
   1   1  11     1620.48     1617.67     41.91 o 
   2   1  11       29.70       24.17     13.24 o 
   3   1  11     5020.54     4947.95     87.46 o 
   4   1  11     2974.34     3012.90     50.84 o 
   5   1  11       86.38       71.59     13.85 o 
   6   1  11     2520.93     2581.75     54.22 o 
   7   1  11       71.01       58.30     15.27 o 
   8   1  11     1662.29     1744.02     52.65 o 
   9   1  11      447.11      443.80     31.83 o 
  10   1  11       24.26       30.63     23.70 o 
  11   1  11        9.30       -7.03     22.77 o 
  12   1  11       53.78       41.15     28.92 o 
  -6   2  11      495.95      472.25     75.72 o 
  -5   2  11        0.99       -2.07     33.73 o 
  -4   2  11      134.36      105.37     31.14 o 
  -3   2  11      848.14      914.90     60.35 o 
  -2   2  11       26.38       27.75     24.48 o 
  -1   2  11     2767.84     2856.17     96.58 o 
   0   2  11     3091.72     3132.21     67.64 o 
   1   2  11       58.36       54.67     14.67 o 
   2   2  11     4343.06     4341.12     77.31 o 
   3   2  11      654.19      712.44     30.84 o 
   4   2  11     2518.31     2411.11     59.85 o 
   5   2  11     1623.26     1655.04     37.14 o 
   6   2  11        0.60        7.93     13.00 o 
   7   2  11      899.34      937.15     33.53 o 
   8   2  11      238.15      219.35     24.42 o 
   9   2  11        1.32      -15.01     15.01 o 
  10   2  11        4.06       -2.08     20.53 o 
  11   2  11      225.75      196.48     32.93 o 
  12   2  11       34.09       -2.69     30.13 o 
  -8   3  11      280.82      121.85     60.58 o 
  -7   3  11      199.44      340.76     74.35 o 
  -6   3  11        0.64       20.65     43.37 o 
  -5   3  11      392.82      355.22     67.46 o 
  -4   3  11     1621.90     1621.20    110.15 o 
  -3   3  11       13.31       -8.35     22.33 o 
  -2   3  11     2761.94     2966.34    139.75 o 
  -1   3  11     1087.15     1161.58     61.28 o 
   0   3  11      591.54      549.82     35.65 o 
   1   3  11     3247.51     3214.79     67.13 o 
   2   3  11      266.92      275.24     21.97 o 
   3   3  11     4997.70     5019.08    163.49 o 
   4   3  11     1393.07     1401.00     41.31 o 
   5   3  11      327.68      338.00     23.54 o 
   6   3  11      960.28     1008.94     41.46 o 
   7   3  11      166.78      194.53     30.03 o 
   8   3  11      160.83      154.49     21.58 o 
   9   3  11      194.83      148.66     26.53 o 
  10   3  11      353.34      347.90     31.90 o 
  11   3  11       65.07       83.06     33.99 o 
  12   3  11      328.77      369.24    149.38 o 
  -8   4  11       71.90       90.18     58.51 o 
  -7   4  11       74.06       64.71     53.70 o 
  -6   4  11      906.26      988.55    106.70 o 
  -5   4  11      543.42      524.57     76.41 o 
  -4   4  11       37.61       64.02     39.93 o 
  -3   4  11     1563.05     1544.57     98.79 o 
  -2   4  11      545.82      485.83     46.72 o 
  -1   4  11     2937.07     2839.26     94.92 o 
   0   4  11     2094.45     2166.04     84.94 o 
   1   4  11      169.44      192.68     22.25 o 
   2   4  11     4632.26     4734.22     81.59 o 
   3   4  11      882.73      860.99     33.09 o 
   4   4  11      632.41      674.50     30.12 o 
   5   4  11      324.04      279.52     31.10 o 
   6   4  11      204.63      181.07     26.52 o 
   7   4  11        0.63       18.89     19.69 o 
   8   4  11     1426.50     1411.90     60.72 o 
   9   4  11      737.02      756.93     64.13 o 
  10   4  11        0.12        5.77     31.09 o 
  11   4  11      432.60      515.73     42.87 o 
  12   4  11      159.93      163.22     38.85 o 
  -8   5  11       98.46      143.88     66.09 o 
  -7   5  11      566.74      608.05     63.94 o 
  -6   5  11      111.94      117.03     54.38 o 
  -5   5  11     1011.68      912.83     98.44 o 
  -4   5  11     1147.96     1168.91    104.64 o 
  -3   5  11        0.36      -28.22     28.22 o 
  -2   5  11     1919.75     2006.82    110.49 o 
  -1   5  11     1349.66     1268.24     67.81 o 
   0   5  11     1103.30     1039.11     90.14 o 
   1   5  11     3025.52     2960.45    133.95 o 
   2   5  11      505.07      471.22     29.04 o 
   3   5  11      514.99      558.50     50.08 o 
   4   5  11     1075.80     1046.44     57.06 o 
   5   5  11      285.62      307.23     27.08 o 
   6   5  11       19.33       33.23     16.63 o 
   7   5  11     2542.67     2640.39     84.46 o 
   8   5  11      690.56      629.89     90.87 o 
   9   5  11      310.27      296.16     49.26 o 
  10   5  11      396.60      481.44     59.38 o 
  11   5  11      153.73      136.69     49.91 o 
  12   5  11      191.76      193.85     42.36 o 
  -8   6  11      336.17      335.48     60.10 o 
  -7   6  11        2.84       13.28     36.63 o 
  -6   6  11      737.42      716.84    106.70 o 
  -5   6  11      966.38     1027.79    106.70 o 
  -4   6  11      376.60      231.99     61.27 o 
  -3   6  11     2554.82     2416.31    139.75 o 
  -2   6  11      558.79      431.63     67.46 o 
  -1   6  11      647.70      602.48     49.96 o 
   0   6  11     1195.53     1280.25     51.08 o 
   1   6  11       24.58       52.26     18.87 o 
   2   6  11      560.73      531.61     36.34 o 
   3   6  11     2168.46     2285.13     83.96 o 
   4   6  11     2490.50     2407.57     97.87 o 
   5   6  11       30.77       30.67     16.32 o 
   6   6  11     1800.43     1818.66     75.91 o 
   7   6  11      177.99      166.02     38.21 o 
   8   6  11     1191.93     1283.88    117.03 o 
   9   6  11      943.94      898.35     88.12 o 
  10   6  11       29.33       22.64     36.03 o 
  11   6  11      462.72      236.81     86.05 o 
  12   6  11      346.01      228.55     97.75 o 
  -7   7  11      511.84      489.40     98.44 o 
  -6   7  11      160.67      146.36     65.74 o 
  -5   7  11      447.79      448.15     83.30 o 
  -4   7  11     1478.63     1252.90    112.21 o 
  -3   7  11      426.51      390.33     69.53 o 
  -2   7  11      812.78      740.04     83.99 o 
  -1   7  11      867.43      939.70     59.45 o 
   0   7  11      113.15      111.51     33.42 o 
   1   7  11     1066.14     1135.59     49.40 o 
   2   7  11     2334.64     2459.42     70.15 o 
   3   7  11      550.53      507.11     39.15 o 
   4   7  11      776.84      811.91     41.14 o 
   5   7  11      241.57      259.81     36.96 o 
   6   7  11      162.69      174.71     33.94 o 
   7   7  11     1140.83     1345.83    114.96 o 
   8   7  11     1373.17     1488.20     82.68 o 
   9   7  11      167.89      132.92     74.35 o 
  10   7  11      939.72      898.94     75.67 o 
  11   7  11      471.99      240.25     89.49 o 
  -7   8  11       22.46       14.04     38.36 o 
  -6   8  11      282.32      265.61     51.90 o 
  -5   8  11      242.34      225.20     48.88 o 
  -4   8  11        0.52       -9.64     38.55 o 
  -3   8  11      620.73      594.09     83.99 o 
  -2   8  11     1098.36     1117.97    103.95 o 
  -1   8  11       11.46       14.46     34.42 o 
   0   8  11      568.44      649.66     58.62 o 
   1   8  11     1554.80     1559.38    150.07 o 
   2   8  11       25.81       21.72     15.36 o 
   3   8  11     2522.91     2576.16     64.13 o 
   4   8  11      333.71      347.65     29.61 o 
   5   8  11      102.48      102.96     21.04 o 
   6   8  11     1626.66     1802.11     96.72 o 
   7   8  11     1019.21     1104.34     74.31 o 
   8   8  11      623.92      550.08     58.68 o 
   9   8  11     1290.61     1200.06    134.58 o 
  10   8  11      118.55       62.36     70.91 o 
  11   8  11      271.23      265.77     57.38 o 
  -6   9  11      198.10      190.83     50.85 o 
  -5   9  11       21.69        8.89     29.93 o 
  -4   9  11      332.28      257.50     48.01 o 
  -3   9  11      431.72      337.19     58.86 o 
  -2   9  11       14.31      -17.21     34.42 o 
  -1   9  11     2275.80     2198.08    134.93 o 
   0   9  11      762.59      715.41     55.96 o 
   1   9  11      120.33      100.51     28.23 o 
   2   9  11     1001.50     1028.10     66.62 o 
   3   9  11     1409.89     1509.30     50.42 o 
   4   9  11      978.83     1123.21     63.32 o 
   5   9  11     3501.82     3904.26    116.80 o 
   6   9  11      301.74      372.24     37.66 o 
   7   9  11      905.14     1087.07     75.43 o 
   8   9  11     1025.77     1193.85     80.65 o 
   9   9  11       56.93       38.24     60.24 o 
  10   9  11      603.41      636.91     70.67 o 
  11   9  11      439.02      471.34     68.61 o 
  -6  10  11       74.86       75.04     65.40 o 
  -5  10  11      164.02      130.30     56.45 o 
  -4  10  11      114.46       66.15     37.70 o 
  -3  10  11      120.90       87.22     36.01 o 
  -2  10  11     1422.79     1360.22     80.59 o 
  -1  10  11      307.35      236.81     64.02 o 
   0  10  11       17.41       -7.81     20.51 o 
   1  10  11      769.64      922.52     49.47 o 
   2  10  11     1112.06     1100.81    141.47 o 
   3  10  11     1162.26     1120.73     83.99 o 
   4  10  11     1994.05     1995.67     81.99 o 
   5  10  11       56.47       41.62     22.28 o 
   6  10  11     1468.77     1747.01    108.43 o 
   7  10  11      847.63      937.86     72.26 o 
   8  10  11      158.54      197.94     58.86 o 
   9  10  11      402.76      334.55     56.65 o 
  10  10  11      187.27      222.15     79.51 o 
  -5  11  11       49.15       45.68     39.42 o 
  -4  11  11      251.45      222.68     67.46 o 
  -3  11  11      287.93      346.42     53.80 o 
  -2  11  11        3.90        0.84     29.42 o 
  -1  11  11      325.29      380.15     71.59 o 
   0  11  11     1556.30     1675.01     66.57 o 
   1  11  11      465.68      510.77     41.86 o 
   2  11  11     1150.26     1192.95     61.81 o 
   3  11  11      757.62      857.05     49.95 o 
   4  11  11      388.26      302.04     35.05 o 
   5  11  11     1452.61     1577.08     64.26 o 
   6  11  11      327.84      412.53     41.46 o 
   7  11  11      102.69      101.50     40.03 o 
   8  11  11      370.88      355.98     57.12 o 
   9  11  11       54.79       31.99     43.03 o 
  10  11  11       27.24       15.45     43.03 o 
  -4  12  11      292.68      342.00     60.91 o 
  -3  12  11       31.29       47.31     38.64 o 
  -2  12  11      638.60      726.00     67.61 o 
  -1  12  11      937.97      972.64     91.50 o 
   0  12  11       59.98      109.77     28.13 o 
   1  12  11     1514.62     1502.51     62.80 o 
   2  12  11      650.66      671.59     39.44 o 
   3  12  11      503.53      499.82     49.19 o 
   4  12  11      818.86      842.05     57.90 o 
   5  12  11       60.14       79.08     27.08 o 
   6  12  11      122.11      116.50     33.23 o 
   7  12  11      467.31      534.15     61.58 o 
   8  12  11       29.16        5.16     37.14 o 
   9  12  11       30.56       47.89     46.97 o 
  -4  13  11        6.29       75.72     64.71 o 
  -3  13  11      481.39      536.85     66.35 o 
  -2  13  11      235.33      260.22     51.84 o 
  -1  13  11      230.51      154.57     38.21 o 
   0  13  11     1219.16     1342.80     66.50 o 
   1  13  11      233.69      175.11     31.93 o 
   2  13  11      604.74      654.25     79.51 o 
   3  13  11      379.31      371.15     59.20 o 
   4  13  11        6.17       14.22     22.90 o 
   5  13  11      193.74      212.99     35.16 o 
   6  13  11      373.72      380.98     56.47 o 
   7  13  11       32.03       29.98     38.86 o 
   8  13  11      130.53      131.57     50.57 o 
  -2  14  11      349.54      285.42     56.44 o 
  -1  14  11      601.72      585.06     66.92 o 
   0  14  11        0.82       -7.14     31.39 o 
   2  14  11      618.61      572.75     76.41 o 
   3  14  11        0.49      -27.54     35.80 o 
   4  14  11      322.82      322.17     70.22 o 
   5  14  11      337.27      319.95     53.06 o 
   6  14  11       17.51       33.30     40.19 o 
   7  14  11      317.46      318.99     59.38 o 
  -1  15  11       13.06      -11.37     38.31 o 
   0  15  11      431.55      376.56     82.61 o 
   4  15  11      700.38      798.55    105.33 o 
   5  15  11       26.19       25.31     38.53 o 
   6  15  11      393.70      512.15     69.26 o 
   1 -12  12       17.29       11.87     34.48 o 
   2 -12  12       22.12       25.28     34.62 o 
  -2 -11  12       39.98       83.62     38.02 o 
  -1 -11  12       28.26       71.55     32.27 o 
   0 -11  12      102.63      122.99     54.28 o 
   1 -11  12        0.93       -5.73     25.98 o 
   2 -11  12      113.25       96.82     31.38 o 
   3 -11  12       40.46       10.35     32.16 o 
   4 -11  12       10.34       10.57     31.80 o 
   5 -11  12       36.83       -1.38     38.71 o 
  -3 -10  12       63.89       48.50     60.92 o 
  -2 -10  12       27.09       11.44     31.62 o 
  -1 -10  12      110.14       83.07     33.68 o 
   0 -10  12        4.16        0.08     24.42 o 
   1 -10  12      149.12      124.76     31.00 o 
   2 -10  12      149.52      138.88     35.97 o 
   3 -10  12       39.10       -4.19     24.72 o 
   4 -10  12       29.03       38.53     32.61 o 
   5 -10  12        1.82       30.54     24.32 o 
   6 -10  12       35.28        7.70     24.54 o 
  -4  -9  12        0.27       -6.14     36.04 o 
  -3  -9  12      164.69      107.03     41.97 o 
  -2  -9  12      158.97      183.51     53.29 o 
  -1  -9  12       46.03       36.46     25.64 o 
   0  -9  12       82.56       71.73     26.94 o 
   1  -9  12        4.86      -11.95     25.96 o 
   2  -9  12      171.84      151.16     30.54 o 
   3  -9  12      174.28      147.64     30.09 o 
   4  -9  12        5.10       48.29     20.10 o 
   5  -9  12       57.90        2.02     22.00 o 
   6  -9  12       30.58       25.86     24.59 o 
   7  -9  12        0.34       17.31     23.21 o 
   8  -9  12        1.08       68.84     50.25 o 
  -5  -8  12       12.93      -35.03     35.03 o 
  -4  -8  12      126.12      146.06     44.91 o 
  -3  -8  12       21.06       46.19     37.54 o 
  -2  -8  12       92.59      134.20     35.06 o 
  -1  -8  12      211.93      201.22     32.95 o 
   0  -8  12       68.49       57.46     36.27 o 
   1  -8  12       13.26       36.76     23.32 o 
   2  -8  12       67.15       74.50     26.50 o 
   3  -8  12        0.23      -13.33     17.49 o 
   4  -8  12        7.96      -19.95     19.95 o 
   5  -8  12      184.43      131.77     25.58 o 
   6  -8  12       67.41       30.56     22.71 o 
   7  -8  12       22.60       36.45     24.40 o 
   8  -8  12       32.47       63.99     27.43 o 
  -6  -7  12       55.38       11.54     53.35 o 
  -5  -7  12      118.30      151.34     89.15 o 
  -4  -7  12        0.18        5.84     21.53 o 
  -3  -7  12      367.06      326.89     38.52 o 
  -2  -7  12      354.71      327.99     53.29 o 
  -1  -7  12        8.57       16.97     17.13 o 
   0  -7  12       14.38        4.87     16.99 o 
   1  -7  12        6.03      -11.66     15.72 o 
   2  -7  12      174.42      132.16     20.49 o 
   3  -7  12       77.30       47.98     15.97 o 
   4  -7  12      114.44      122.52     18.40 o 
   5  -7  12      162.64      172.41     24.79 o 
   6  -7  12        3.11       34.82     21.23 o 
   7  -7  12       86.75      117.49     19.92 o 
   8  -7  12        4.48       20.03     23.70 o 
   9  -7  12      223.33      215.44     33.13 o 
  -6  -6  12      106.60      104.55     27.83 o 
  -5  -6  12       24.58       14.07     22.80 o 
  -4  -6  12      156.48      172.33     28.29 o 
  -3  -6  12       80.14      111.88     24.64 o 
  -2  -6  12      193.86      204.67     24.41 o 
  -1  -6  12      183.31      149.26     34.42 o 
   0  -6  12       13.75      -12.71     15.84 o 
   1  -6  12       35.99       38.33     17.57 o 
   2  -6  12       39.92        1.44     12.96 o 
   3  -6  12       84.35       71.22     16.47 o 
   4  -6  12       88.47      109.87     17.16 o 
   5  -6  12      387.32      379.95     27.09 o 
   6  -6  12      601.26      631.58     29.06 o 
   7  -6  12       70.18       54.11     18.27 o 
   8  -6  12      251.39      271.52     44.22 o 
   9  -6  12       11.48       20.80     18.88 o 
  10  -6  12       62.01       67.83     37.45 o 
  -6  -5  12       62.08       33.73     42.68 o 
  -5  -5  12      206.09      170.78     28.27 o 
  -4  -5  12        2.71       16.03     21.84 o 
  -3  -5  12      358.54      268.46     28.91 o 
  -2  -5  12      197.05      213.53     25.22 o 
  -1  -5  12       75.08       67.59     20.42 o 
   0  -5  12       49.11       34.51     16.36 o 
   1  -5  12      218.99      218.67     22.13 o 
   2  -5  12       86.40       93.53     27.46 o 
   3  -5  12       72.14       42.48     14.31 o 
   4  -5  12     1141.40     1188.00     63.81 o 
   5  -5  12      307.57      354.36     31.38 o 
   6  -5  12      840.20      838.43     32.22 o 
   7  -5  12       63.66       42.50     17.44 o 
   8  -5  12        8.54        3.27     16.17 o 
   9  -5  12       95.01       64.29     22.36 o 
  10  -5  12       69.64       63.06     30.60 o 
  -5  -4  12        9.70      -36.49     50.94 o 
  -4  -4  12      254.60      192.62     32.45 o 
  -3  -4  12      411.07      367.91     67.25 o 
  -2  -4  12        3.21       27.21     18.39 o 
  -1  -4  12        5.02       13.13     15.44 o 
   0  -4  12      855.56      959.84     50.20 o 
   1  -4  12     1058.35     1162.77     34.71 o 
   2  -4  12      453.25      431.71     24.78 o 
   3  -4  12     1126.55     1161.08     34.71 o 
   4  -4  12       17.26      -12.07     12.07 o 
   5  -4  12     1104.02     1169.09     35.38 o 
   6  -4  12      297.88      264.87     21.39 o 
   7  -4  12       82.47      104.94     21.90 o 
   8  -4  12       64.15       70.10     20.94 o 
   9  -4  12      122.28       75.03     23.06 o 
  10  -4  12       18.46        6.61     24.93 o 
  11  -4  12       46.35       26.44     27.35 o 
  -6  -3  12        9.79       30.29     64.02 o 
  -5  -3  12       69.66       -6.88     50.94 o 
  -4  -3  12      397.82      315.94     67.81 o 
  -3  -3  12      100.49      117.75     38.50 o 
  -2  -3  12       43.53       20.38     29.59 o 
  -1  -3  12     1018.61     1163.26     72.63 o 
   0  -3  12      399.62      442.88     28.24 o 
   1  -3  12     2499.01     2583.87     51.71 o 
   2  -3  12     1288.81     1318.39     49.83 o 
   3  -3  12      537.10      558.47     22.66 o 
   4  -3  12      189.61      211.45     18.29 o 
   5  -3  12      168.34      197.29     18.46 o 
   6  -3  12      286.92      284.59     24.89 o 
   7  -3  12      407.96      367.55     27.10 o 
   8  -3  12       22.56        4.11     17.63 o 
   9  -3  12       15.80       12.66     20.01 o 
  10  -3  12       57.91       17.87     24.94 o 
  11  -3  12        0.14       -6.47     25.13 o 
  -6  -2  12       28.94       17.21     55.76 o 
  -5  -2  12      146.75      120.47     66.09 o 
  -4  -2  12       94.80       13.77     56.45 o 
  -3  -2  12      162.06      166.61     29.67 o 
  -2  -2  12     1899.22     1902.71     85.31 o 
  -1  -2  12      123.73      107.64     19.95 o 
   0  -2  12     2524.46     2583.43     74.58 o 
   1  -2  12      265.28      279.87     19.73 o 
   2  -2  12      687.55      686.01     27.53 o 
   3  -2  12     1245.55     1251.17     34.67 o 
   4  -2  12       15.00       -3.61     12.65 o 
   5  -2  12      476.27      544.91     38.79 o 
   6  -2  12      403.79      454.28     28.01 o 
   7  -2  12        1.51        6.07     14.68 o 
   8  -2  12      234.81      180.85     21.94 o 
   9  -2  12      108.62      123.95     30.19 o 
  10  -2  12        1.22       11.43     22.27 o 
  11  -2  12        8.57       -1.73     23.96 o 
  -5  -1  12       23.77      -46.81     46.81 o 
  -3  -1  12      400.96      386.20     79.17 o 
  -2  -1  12      918.42      914.94     50.86 o 
  -1  -1  12      691.46      674.91     36.37 o 
   0  -1  12       61.27       69.90     16.41 o 
   1  -1  12      369.51      367.43     24.72 o 
   2  -1  12     1893.71     1876.31     48.44 o 
   3  -1  12       11.64       -0.38     11.43 o 
   4  -1  12     1745.85     1771.68     46.80 o 
   5  -1  12      980.13     1009.12     36.46 o 
   6  -1  12       20.22        5.72     15.42 o 
   7  -1  12      248.19      220.38     24.45 o 
   8  -1  12      186.80      180.97     25.48 o 
   9  -1  12        7.60        6.59     17.92 o 
  10  -1  12      180.04      174.48     31.93 o 
  11  -1  12       53.62       37.64     26.35 o 
  -5   0  12      651.98      532.83     87.43 o 
  -4   0  12       13.83       67.46     36.49 o 
  -3   0  12      584.72      758.62     58.88 o 
  -2   0  12     1247.18     1318.06     56.61 o 
  -1   0  12       59.49       50.07     17.90 o 
   0   0  12      792.35      859.94     53.26 o 
   1   0  12      801.00      827.89     33.37 o 
   2   0  12      216.31      216.52     20.83 o 
   3   0  12      855.90      893.37     29.90 o 
   4   0  12      475.41      507.78     28.79 o 
   5   0  12       65.11       55.69     15.22 o 
   6   0  12       33.77       16.77     14.02 o 
   7   0  12      345.32      401.74     26.33 o 
   8   0  12       65.87       83.09     20.91 o 
   9   0  12      232.14      325.77     31.80 o 
  10   0  12      377.65      360.02     37.98 o 
  11   0  12        8.04      -18.26     23.44 o 
  12   0  12      158.79      132.59     34.23 o 
  -5   1  12       79.31       55.07     44.75 o 
  -4   1  12      240.55      282.25     59.20 o 
  -3   1  12      903.06      928.30     63.21 o 
  -2   1  12      119.10      130.77     59.55 o 
  -1   1  12     1661.07     1672.02     51.35 o 
   0   1  12      222.57      190.54     22.94 o 
   1   1  12      595.33      671.61     42.53 o 
   2   1  12      570.80      612.57     32.27 o 
   3   1  12       20.70       23.33     13.91 o 
   4   1  12      184.44      197.60     17.69 o 
   5   1  12      365.70      364.44     21.71 o 
   6   1  12      505.55      476.77     28.88 o 
   7   1  12        0.70       -3.38     13.76 o 
   8   1  12      265.64      283.55     30.60 o 
   9   1  12      214.44      213.10     26.40 o 
  10   1  12      234.89      230.95     28.29 o 
  11   1  12      458.25      511.61     47.41 o 
  12   1  12        3.12       31.72     27.54 o 
  -6   2  12       17.78       56.45     44.75 o 
  -5   2  12      401.44      473.62     75.04 o 
  -4   2  12      805.23      868.77     88.12 o 
  -3   2  12      398.24      507.36     69.53 o 
  -2   2  12     1686.21     1797.48     79.61 o 
  -1   2  12        1.83       -3.86     20.62 o 
   0   2  12      436.83      372.00     28.17 o 
   1   2  12      446.30      473.60     30.40 o 
   2   2  12        3.34       14.91     13.19 o 
   3   2  12      141.95      123.50     19.00 o 
   4   2  12      706.77      738.92     41.68 o 
   5   2  12      528.44      557.72     34.68 o 
   6   2  12      186.43      158.09     20.77 o 
   7   2  12     1306.29     1383.91     78.50 o 
   8   2  12      597.07      682.92     36.79 o 
   9   2  12      278.30      310.43     29.63 o 
  10   2  12      620.61      594.41     68.55 o 
  11   2  12        6.99      -12.19     22.39 o 
  12   2  12      278.53      280.80    118.41 o 
  -7   3  12      110.63       72.28     57.14 o 
  -6   3  12      781.66      630.58     90.18 o 
  -5   3  12      187.77      186.56     59.20 o 
  -4   3  12       13.52       -4.82     34.42 o 
  -3   3  12      738.55      766.18     58.41 o 
  -2   3  12       63.99       64.02     37.86 o 
  -1   3  12      787.89      771.34     55.49 o 
   0   3  12      223.79      253.77     28.91 o 
   1   3  12      198.00      168.42     21.53 o 
   2   3  12      357.98      385.93     27.18 o 
   3   3  12     1278.94     1340.15     40.81 o 
   4   3  12      335.87      315.06     24.25 o 
   5   3  12      952.03      998.01     70.75 o 
   6   3  12     2491.54     2494.52     57.31 o 
   7   3  12        3.51       -9.33     24.59 o 
   8   3  12      500.49      542.35     45.26 o 
   9   3  12      233.88      192.56     25.81 o 
  10   3  12      172.79      162.29     47.42 o 
  11   3  12      305.36      280.11     46.10 o 
  12   3  12       37.32       36.94     67.46 o 
  -7   4  12      674.89      661.56     99.13 o 
  -6   4  12        6.87       46.12     46.12 o 
  -5   4  12      323.97      320.11     70.22 o 
  -4   4  12       33.33      -24.09     30.29 o 
  -3   4  12      115.58      115.65     49.57 o 
  -2   4  12      428.67      410.11     88.46 o 
  -1   4  12      381.14      380.01     44.75 o 
   0   4  12       13.43       -9.46     15.28 o 
   1   4  12      629.19      634.45     39.33 o 
   2   4  12     2530.09     2586.34     56.68 o 
   3   4  12        0.43       -1.29     12.75 o 
   4   4  12     2778.54     2761.33     73.37 o 
   5   4  12     1760.08     1744.51     58.44 o 
   6   4  12      686.11      674.87     33.13 o 
   7   4  12     1697.99     1639.85     66.32 o 
   8   4  12      217.40      275.79     36.11 o 
   9   4  12      425.67      413.61     54.41 o 
  10   4  12      507.27      497.71     40.97 o 
  11   4  12        3.47        7.31     21.19 o 
  12   4  12       73.54       65.67     37.35 o 
  -7   5  12       11.63       -6.20     45.43 o 
  -6   5  12      479.86      589.96     92.25 o 
  -5   5  12      167.86      183.12     64.02 o 
  -4   5  12      424.73      285.69     64.71 o 
  -3   5  12      887.80      711.12     85.36 o 
  -2   5  12      647.35      505.49     76.07 o 
  -1   5  12       12.27      -10.33     26.85 o 
   0   5  12     1011.90     1035.68     47.92 o 
   1   5  12     1390.99     1282.88     51.73 o 
   2   5  12      531.57      535.20     46.48 o 
   3   5  12     4805.29     4555.46    162.26 o 
   4   5  12     1402.88     1344.99     55.71 o 
   5   5  12      870.25      851.74     50.75 o 
   6   5  12     1738.80     1817.53     82.87 o 
   7   5  12       21.79        1.52     19.03 o 
   8   5  12      799.04      901.23     54.30 o 
   9   5  12      745.69      844.13     67.52 o 
  10   5  12        2.88       14.49     25.25 o 
  11   5  12      106.10      205.15     92.25 o 
  12   5  12       84.07       61.63     37.50 o 
  -7   6  12      233.18      237.32     54.76 o 
  -6   6  12      102.75       34.42     46.12 o 
  -5   6  12       31.36      -11.70     43.37 o 
  -4   6  12      763.07      686.34     89.49 o 
  -3   6  12      589.34      503.23     76.41 o 
  -2   6  12        5.54      -26.16     26.16 o 
  -1   6  12     1733.69     1707.64     93.62 o 
   0   6  12     1491.02     1328.49     66.14 o 
   1   6  12      846.91      961.65     80.98 o 
   2   6  12     2686.89     2918.36     99.22 o 
   3   6  12       59.12       80.44     24.34 o 
   4   6  12      967.34      961.95     51.70 o 
   5   6  12     1240.56     1207.43     45.91 o 
   6   6  12       68.97       60.18     19.18 o 
   7   6  12     1038.29     1108.89     72.51 o 
   8   6  12      404.33      322.34     48.21 o 
   9   6  12       57.85       31.84     37.82 o 
  10   6  12      175.18      158.19     56.79 o 
  11   6  12      102.25      -50.94     68.15 o 
  -7   7  12       19.42       45.22     45.09 o 
  -6   7  12      103.52       39.79     36.47 o 
  -5   7  12      269.29      233.37     72.97 o 
  -4   7  12       58.27       71.59     47.50 o 
  -3   7  12      243.98      205.15     59.89 o 
  -2   7  12     1780.86     1685.91    119.78 o 
  -1   7  12      276.46      285.75     51.29 o 
   0   7  12      777.42      720.71     59.20 o 
   1   7  12      751.28      799.09     63.90 o 
   2   7  12      740.97      733.05     44.21 o 
   3   7  12     2526.51     2590.44     83.17 o 
   4   7  12      304.97      340.74     29.24 o 
   5   7  12      982.23     1001.62     44.27 o 
   6   7  12      970.28     1103.01     55.83 o 
   7   7  12      120.85       99.44     32.93 o 
   8   7  12      166.51      111.52     59.89 o 
   9   7  12      555.93      470.66    115.31 o 
  10   7  12      115.92      119.65     43.96 o 
  11   7  12        3.36      -29.60     72.28 o 
  -6   8  12      240.97      236.50     58.86 o 
  -5   8  12        7.06       25.55     36.47 o 
  -4   8  12      414.93      516.30     88.12 o 
  -3   8  12      765.94      651.92     90.87 o 
  -2   8  12       21.76        0.69     39.24 o 
  -1   8  12     1599.39     1447.72    110.83 o 
   0   8  12      696.27      810.47     47.59 o 
   1   8  12      101.03      101.17     29.76 o 
   2   8  12      667.68      766.70     78.25 o 
   3   8  12      205.20      211.38     26.12 o 
   4   8  12     2393.38     2407.46     74.55 o 
   5   8  12     2701.16     2769.41    104.00 o 
   6   8  12      270.65      216.24     39.72 o 
   7   8  12       20.82       49.57     54.38 o 
   8   8  12      691.82      678.02    144.22 o 
   9   8  12       57.48      -53.90     61.96 o 
  10   8  12      108.78      113.01     45.98 o 
  11   8  12      227.49      308.43     62.72 o 
  -6   9  12        0.85       31.67     57.83 o 
  -5   9  12      362.18      300.52     55.05 o 
  -4   9  12      383.95      359.11     55.12 o 
  -3   9  12       95.53       37.17     47.50 o 
  -2   9  12     1307.63     1374.06    121.16 o 
  -1   9  12      169.77      265.72     64.71 o 
   0   9  12      572.99      630.16    154.20 o 
   1   9  12      551.94      428.72     54.04 o 
   2   9  12        0.76       38.37     24.58 o 
   3   9  12      634.57      706.14     46.03 o 
   4   9  12     1195.47     1103.68     60.11 o 
   5   9  12      158.88      196.90     47.84 o 
   6   9  12      112.80      136.41     35.73 o 
   7   9  12      411.04      404.82     54.46 o 
   8   9  12       78.01      108.19     39.94 o 
   9   9  12      339.72      279.51     52.08 o 
  10   9  12      460.69      358.52     78.82 o 
  11   9  12        0.57       43.37     57.14 o 
  -5  10  12       53.05       44.89     41.24 o 
  -4  10  12      202.68      245.10     50.34 o 
  -3  10  12      455.07      475.54     57.67 o 
  -2  10  12        0.53      -17.82     24.96 o 
  -1  10  12      791.52      699.42     95.00 o 
   0  10  12      921.07      901.38     66.35 o 
   1  10  12        9.31       10.72     22.93 o 
   2  10  12      108.72       24.04     24.28 o 
   3  10  12      250.03      254.95     40.10 o 
   4  10  12       30.67       12.96     21.83 o 
   5  10  12      639.44      601.04     71.59 o 
   6  10  12      569.27      535.47     48.65 o 
   7  10  12      135.82      136.91     42.98 o 
   8  10  12      333.88      312.00     54.98 o 
   9  10  12      446.73      497.49     65.67 o 
  10  10  12       68.72       89.26     49.91 o 
  -5  11  12      307.71      298.77     88.80 o 
  -4  11  12      416.14      363.74     59.62 o 
  -3  11  12        2.50      -15.09     32.30 o 
  -2  11  12      622.67      639.65     66.01 o 
  -1  11  12      332.11      275.82     38.56 o 
   0  11  12       64.62       42.34     26.37 o 
   1  11  12      203.84      199.48     40.02 o 
   2  11  12      667.25      670.13     58.17 o 
   3  11  12        1.08       -7.28     28.91 o 
   4  11  12      475.67      416.48     47.41 o 
   5  11  12      361.16      350.46     62.94 o 
   6  11  12        0.68      -13.92     21.96 o 
   7  11  12      647.00      647.07     66.77 o 
   8  11  12      252.75      221.21     76.07 o 
   9  11  12      160.96      157.34     55.72 o 
  -4  12  12        1.40       40.62     55.76 o 
  -3  12  12      329.26      286.98     56.71 o 
  -2  12  12      122.50       89.47     42.27 o 
  -1  12  12      124.66      137.77     32.71 o 
   0  12  12      637.21      640.04     50.40 o 
   1  12  12      296.94      321.46     38.96 o 
   2  12  12       10.09        3.53     19.42 o 
   3  12  12      331.45      371.84     46.74 o 
   4  12  12      291.82      346.11     46.12 o 
   5  12  12      118.39       70.61     27.17 o 
   6  12  12      567.14      591.61     48.33 o 
   7  12  12       99.32       76.21     41.00 o 
   8  12  12      356.98      295.22     70.22 o 
   9  12  12      681.88      747.27     81.78 o 
  -3  13  12       47.70      -47.50     47.50 o 
  -2  13  12       48.32       95.06     44.66 o 
  -1  13  12      392.17      406.49     47.95 o 
   0  13  12       90.49      117.17     31.96 o 
   1  13  12      160.85       79.85     34.80 o 
   2  13  12      815.94      960.03     88.46 o 
   3  13  12       72.15       26.37     32.70 o 
   4  13  12      422.84      393.81     49.61 o 
   5  13  12      567.70      520.27     61.33 o 
   6  13  12        6.65       -7.82     34.84 o 
   7  13  12      613.99      573.57     77.79 o 
   8  13  12      561.40      610.00     75.38 o 
  -2  14  12      327.10      419.24     84.67 o 
  -1  14  12       24.48       48.05     41.37 o 
   0  14  12      292.40      198.61     51.11 o 
   1  14  12      685.56      830.91    108.77 o 
   2  14  12        3.04      -17.21     36.49 o 
   4  14  12      748.81      748.99     96.38 o 
   5  14  12        4.63        7.38     38.59 o 
   6  14  12      659.83      652.29     98.10 o 
   7  14  12      132.36       66.78     50.13 o 
   0  15  12      305.79      333.19     83.99 o 
   5  15  12      535.24      483.26     92.25 o 
   0 -11  13        1.83      -20.61     44.46 o 
   1 -11  13       15.88       23.40     30.35 o 
   2 -11  13        4.97       15.82     31.78 o 
   3 -11  13        2.34      -25.34     40.37 o 
  -2 -10  13        1.02       36.04     34.92 o 
  -1 -10  13        5.01        7.40     28.84 o 
   0 -10  13       45.59       41.69     29.08 o 
   1 -10  13       40.29       92.14     31.47 o 
   2 -10  13       18.68        5.69     28.01 o 
   3 -10  13       70.85       77.07     30.27 o 
   4 -10  13       22.58       41.50     33.55 o 
   5 -10  13       44.25       20.66     28.71 o 
  -3  -9  13        4.24       20.11     44.50 o 
  -2  -9  13        2.62       -9.06     32.54 o 
  -1  -9  13       81.81       61.62     32.69 o 
   0  -9  13        2.30       -3.79     25.80 o 
   1  -9  13       66.96       11.32     25.00 o 
   2  -9  13      141.59       95.43     29.57 o 
   3  -9  13       39.74       22.62     37.19 o 
   4  -9  13       97.30       70.57     28.47 o 
   5  -9  13      118.42      126.47     41.73 o 
   6  -9  13       11.20        7.69     23.67 o 
   7  -9  13       55.26       72.02     32.33 o 
  -4  -8  13       17.62       61.13     54.04 o 
  -3  -8  13        1.36        9.09     38.95 o 
  -2  -8  13       57.68      -24.60     58.86 o 
  -1  -8  13       53.41       64.50     26.26 o 
   0  -8  13      111.30       78.68     27.35 o 
   1  -8  13      618.23      580.70     90.32 o 
   2  -8  13      234.03      198.57     31.60 o 
   3  -8  13       89.03       84.14     22.97 o 
   4  -8  13      239.75      234.83     27.83 o 
   5  -8  13        0.71       48.09     24.71 o 
   6  -8  13      137.82      105.18     28.15 o 
   7  -8  13       41.32       56.08     27.16 o 
   8  -8  13       31.83       17.03     34.12 o 
  -5  -7  13        0.60       42.37     40.54 o 
  -4  -7  13       26.16       36.57     25.20 o 
  -3  -7  13      136.91      151.84     28.09 o 
  -2  -7  13       66.28      103.97     31.70 o 
  -1  -7  13      150.27      166.26     29.71 o 
   0  -7  13      135.03      137.73     27.90 o 
   1  -7  13       12.94       15.61     23.19 o 
   2  -7  13      419.61      422.76     35.94 o 
   3  -7  13      305.47      300.39     39.19 o 
   4  -7  13      141.83      156.77     25.77 o 
   5  -7  13       32.76       14.07     19.28 o 
   6  -7  13       19.28       20.73     17.18 o 
   7  -7  13       67.06       67.86     21.44 o 
   8  -7  13       55.06       55.52     27.51 o 
  -5  -6  13       64.47       68.69     27.66 o 
  -4  -6  13       44.85       56.66     24.51 o 
  -3  -6  13       12.15        9.66     19.58 o 
  -2  -6  13      315.28      289.71     28.39 o 
  -1  -6  13      376.50      406.74     30.04 o 
   0  -6  13       46.67       31.56     20.92 o 
   1  -6  13      311.90      354.97     31.83 o 
   2  -6  13       61.39       42.62     15.66 o 
   3  -6  13      134.63      154.22     19.42 o 
   4  -6  13      322.71      329.95     28.73 o 
   5  -6  13       24.57       17.11     15.07 o 
   6  -6  13      137.98      113.38     18.84 o 
   7  -6  13       68.58       77.82     19.41 o 
   8  -6  13        3.92      -10.62     17.22 o 
   9  -6  13       24.76       26.65     23.14 o 
  -6  -5  13      111.80       88.80     39.24 o 
  -5  -5  13       72.41      111.31     35.65 o 
  -4  -5  13       66.78       61.89     22.71 o 
  -3  -5  13      413.87      416.48     38.13 o 
  -2  -5  13      260.38      310.73     34.62 o 
  -1  -5  13      326.70      332.92     32.37 o 
   0  -5  13     1041.63     1031.85     56.32 o 
   1  -5  13       96.40       36.24     15.36 o 
   2  -5  13      366.31      372.96     29.32 o 
   3  -5  13      107.41      108.99     17.78 o 
   4  -5  13       33.26       14.52     15.92 o 
   5  -5  13      139.44      112.82     18.37 o 
   6  -5  13        2.86        8.00     16.11 o 
   7  -5  13        6.98        9.65     26.03 o 
   8  -5  13       47.90       48.93     18.45 o 
   9  -5  13      194.92      178.67     32.05 o 
  10  -5  13       15.21       57.14     27.25 o 
  -5  -4  13       88.00      -50.94     50.94 o 
  -4  -4  13      665.56      546.12    138.71 o 
  -3  -4  13       22.67       82.09     37.64 o 
  -2  -4  13      736.92      752.40     41.27 o 
  -1  -4  13      536.89      598.19     47.50 o 
   0  -4  13       12.12        4.57     18.39 o 
   1  -4  13      632.45      699.09     29.18 o 
   2  -4  13       16.55       28.31     14.55 o 
   3  -4  13       87.99      104.53     17.24 o 
   4  -4  13      101.44       96.00     17.23 o 
   5  -4  13       78.23       67.27     16.26 o 
   6  -4  13        3.92       -2.07     13.74 o 
   7  -4  13      101.33      101.70     17.86 o 
   8  -4  13      217.94      172.10     26.62 o 
   9  -4  13       20.96       39.65     23.16 o 
  10  -4  13       65.36       75.81     27.23 o 
  -6  -3  13      250.14      154.20     77.10 o 
  -4  -3  13       14.40       87.43     63.33 o 
  -3  -3  13      449.81      333.93     51.07 o 
  -2  -3  13       35.54       32.13     33.61 o 
  -1  -3  13      257.71      165.50     47.16 o 
   0  -3  13      518.01      531.40     32.42 o 
   1  -3  13       26.66       39.13     17.93 o 
   2  -3  13        3.38        2.05     14.34 o 
   3  -3  13       71.01       49.15     14.61 o 
   4  -3  13       57.36       45.96     21.12 o 
   5  -3  13       35.69       39.45     17.05 o 
   6  -3  13      586.16      611.24     52.86 o 
   7  -3  13      221.68      242.42     24.48 o 
   8  -3  13       54.83       43.43     18.02 o 
   9  -3  13       46.52       17.10     23.37 o 
  10  -3  13        0.54       -2.49     22.83 o 
  -6  -2  13      377.09      316.67     90.87 o 
  -5  -2  13       46.57      -50.25     50.25 o 
  -4  -2  13      442.62      550.73     97.75 o 
  -3  -2  13       22.51       30.01     42.68 o 
  -2  -2  13      497.12      401.99     55.42 o 
  -1  -2  13      417.35      407.16     51.02 o 
   0  -2  13       63.30       44.47     18.88 o 
   1  -2  13       30.94       41.06     14.05 o 
   2  -2  13      624.97      628.16     40.86 o 
   3  -2  13      317.46      339.27     29.66 o 
   4  -2  13       75.95       62.31     16.77 o 
   5  -2  13      596.53      637.92     55.88 o 
   6  -2  13       98.97       89.10     19.66 o 
   7  -2  13      369.64      401.49     39.67 o 
   8  -2  13      579.03      622.38     51.91 o 
   9  -2  13       21.98       -7.90     27.34 o 
  10  -2  13      385.68      364.50     56.87 o 
  11  -2  13       55.04       22.25     27.05 o 
  -5  -1  13      535.85      585.83     95.69 o 
  -4  -1  13       13.80       -9.64     52.32 o 
  -3  -1  13      217.16      170.04     66.09 o 
  -2  -1  13       90.17      136.38     32.96 o 
  -1  -1  13       20.68       27.78     22.73 o 
   0  -1  13      169.97      120.08     27.11 o 
   1  -1  13      562.43      608.88     31.42 o 
   2  -1  13      221.66      240.67     19.55 o 
   3  -1  13      870.93      862.14     31.34 o 
   4  -1  13     1213.55     1202.71     56.34 o 
   5  -1  13       49.09       21.66     16.16 o 
   6  -1  13      502.30      541.89     30.42 o 
   7  -1  13      534.91      518.09     30.41 o 
   8  -1  13      281.49      297.30     29.19 o 
   9  -1  13      568.20      648.16     69.16 o 
  10  -1  13       36.89       33.16     25.93 o 
  11  -1  13       39.80       65.26     32.16 o 
  -5   0  13        6.50       84.67     54.38 o 
  -4   0  13       39.20       71.31     35.13 o 
  -3   0  13      201.45      121.86     36.65 o 
  -2   0  13       33.11       29.58     22.80 o 
  -1   0  13      997.23      999.14     59.97 o 
   0   0  13      549.08      544.84     33.59 o 
   1   0  13        9.52        6.41     13.48 o 
   2   0  13     1466.27     1710.84     59.68 o 
   3   0  13     1738.27     1948.03     55.01 o 
   4   0  13       37.15       38.84     13.74 o 
   5   0  13      419.65      400.31     25.81 o 
   6   0  13      306.06      288.13     24.86 o 
   7   0  13      616.09      666.53     34.37 o 
   8   0  13      874.55      922.58     50.87 o 
   9   0  13       21.76       16.31     19.48 o 
  10   0  13       12.62       11.96     23.08 o 
  11   0  13      180.52      139.04     33.20 o 
  -5   1  13      339.05      296.01     67.46 o 
  -4   1  13      285.97      336.18     48.43 o 
  -3   1  13        0.09       -8.26     33.73 o 
  -2   1  13      656.67      655.20     74.69 o 
  -1   1  13      656.23      671.39     37.23 o 
   0   1  13      144.67      138.11     21.26 o 
   1   1  13     1781.15     1757.06     83.95 o 
   2   1  13     1213.58     1251.13     41.88 o 
   3   1  13      714.94      734.21     33.79 o 
   4   1  13     2987.65     3064.60     56.98 o 
   5   1  13       32.05       27.26     13.80 o 
   6   1  13      275.20      291.13     24.12 o 
   7   1  13      374.75      392.27     26.99 o 
   8   1  13      181.03      171.44     27.72 o 
   9   1  13      458.22      393.30     32.71 o 
  10   1  13       90.75       69.42     46.70 o 
  11   1  13       14.24       32.20     26.57 o 
  -5   2  13      132.83      162.46     59.89 o 
  -4   2  13        1.25      -17.21     36.49 o 
  -3   2  13      798.41      885.98     91.56 o 
  -2   2  13      511.51      563.12     73.66 o 
  -1   2  13      327.13      307.08     32.72 o 
   0   2  13     1521.46     1551.57     63.02 o 
   1   2  13      837.88      742.53     41.53 o 
   2   2  13     1032.93     1046.55     53.82 o 
   3   2  13     2715.88     2890.72     62.66 o 
   4   2  13        8.35        5.01     14.08 o 
   5   2  13      834.51      797.99     35.79 o 
   6   2  13      603.95      596.63     30.11 o 
   7   2  13       40.93       47.05     19.47 o 
   8   2  13      465.23      420.12     43.12 o 
   9   2  13       43.08       31.10     19.90 o 
  10   2  13        8.83       36.06     21.31 o 
  11   2  13      112.21      116.19     43.61 o 
  -7   3  13      240.00      255.40     77.79 o 
  -6   3  13        7.79       40.62     50.25 o 
  -5   3  13       29.17       26.85     42.68 o 
  -4   3  13      201.09      304.96     67.46 o 
  -3   3  13      195.15      236.81     60.58 o 
  -2   3  13     1182.14     1248.36     70.56 o 
  -1   3  13     1569.57     1570.22     60.16 o 
   0   3  13        1.75       25.72     16.98 o 
   1   3  13      973.96      930.74     42.07 o 
   2   3  13      885.04      866.98     36.41 o 
   3   3  13      223.82      245.05     23.65 o 
   4   3  13     1839.25     1882.76     50.71 o 
   5   3  13      443.73      515.63     30.93 o 
   6   3  13       36.73       30.59     16.89 o 
   7   3  13      330.09      348.19     38.54 o 
   8   3  13        3.24      -21.29     21.29 o 
   9   3  13       48.27       39.18     19.99 o 
  10   3  13      279.58      238.59     33.13 o 
  11   3  13      184.98      162.33     29.11 o 
  -7   4  13       21.40      -41.30     41.30 o 
  -6   4  13      359.96      496.34     89.49 o 
  -5   4  13      264.60      187.25     59.89 o 
  -4   4  13       17.84      -18.59     35.80 o 
  -3   4  13     1211.01      999.57     99.13 o 
  -2   4  13     1227.24     1024.35     97.07 o 
  -1   4  13      503.20      527.43     51.60 o 
   0   4  13     1753.99     1679.29     61.59 o 
   1   4  13      231.02      186.45     29.02 o 
   2   4  13      437.98      390.62     30.12 o 
   3   4  13     1901.15     1924.23     51.11 o 
   4   4  13        1.60      -12.49     12.63 o 
   5   4  13      318.21      315.10     26.70 o 
   6   4  13      906.03      932.83     71.14 o 
   7   4  13      319.23      390.63     40.34 o 
   8   4  13       77.78       80.83     27.26 o 
   9   4  13      427.72      359.97     42.16 o 
  10   4  13      238.42      222.94     51.79 o 
  11   4  13      180.07      209.00     33.65 o 
  -6   5  13      335.66      280.18     80.54 o 
  -5   5  13       48.10       81.92     58.51 o 
  -4   5  13     1203.61     1317.61    118.41 o 
  -3   5  13      332.33      323.55     68.15 o 
  -2   5  13      759.39      744.17     87.43 o 
  -1   5  13     1848.50     1928.64    188.97 o 
   0   5  13       26.52       22.05     18.87 o 
   1   5  13     1140.18     1058.74     51.51 o 
   2   5  13      769.69      697.14     62.68 o 
   3   5  13       79.37       86.75     20.17 o 
   4   5  13      386.20      402.04     30.52 o 
   5   5  13      697.32      678.76     40.20 o 
   6   5  13      228.87      250.95     28.65 o 
   7   5  13      265.24      262.37     36.41 o 
   8   5  13      744.63      770.08     52.93 o 
   9   5  13      321.59      308.85     51.19 o 
  10   5  13      205.33      278.87     54.56 o 
  11   5  13      506.07      401.34    108.08 o 
  -6   6  13      136.36       64.71     55.07 o 
  -5   6  13      619.43      522.50     89.49 o 
  -4   6  13      152.14      123.22     57.83 o 
  -3   6  13      207.58      221.67     58.51 o 
  -2   6  13      659.85      737.97     89.49 o 
  -1   6  13       60.49       84.67     45.43 o 
   0   6  13     1701.80     1752.34     77.99 o 
   1   6  13     1237.97     1296.87     65.04 o 
   2   6  13       19.07        1.10     16.94 o 
   3   6  13      562.09      565.77     40.80 o 
   4   6  13      120.35      125.63     25.07 o 
   5   6  13        0.42       -4.24     16.89 o 
   6   6  13      927.83     1014.33     47.79 o 
   7   6  13     1430.78     1659.31     87.78 o 
   8   6  13        1.27       35.78     23.40 o 
   9   6  13      463.45      496.90     57.54 o 
  10   6  13      242.76      299.44     55.57 o 
  11   6  13       71.86      103.95     88.12 o 
  -6   7  13      319.99      305.29     99.13 o 
  -5   7  13        1.64      -17.90     42.68 o 
  -4   7  13      435.47      353.15     78.48 o 
  -3   7  13      281.61      355.22     76.41 o 
  -2   7  13       74.66       95.00     49.57 o 
  -1   7  13      896.60      700.80     86.74 o 
   0   7  13      255.13      208.69     38.37 o 
   1   7  13       60.90       49.57     38.55 o 
   2   7  13     1108.86     1063.48    137.46 o 
   3   7  13      214.85      188.71     29.21 o 
   4   7  13      222.10      255.51     32.49 o 
   5   7  13     1053.88     1064.18     47.99 o 
   6   7  13      985.92      950.50     50.18 o 
   7   7  13      206.84      182.99     31.91 o 
   8   7  13     1505.74     1635.65    139.06 o 
   9   7  13       36.29       37.84     33.04 o 
  10   7  13      317.72      284.54     56.45 o 
  11   7  13      334.14      219.98     90.53 o 
  -5   8  13      367.18      422.50     91.90 o 
  -4   8  13      153.04      225.80     67.46 o 
  -3   8  13        1.32        6.20     46.81 o 
  -2   8  13      243.62      198.26     64.02 o 
  -1   8  13      150.43      104.64     53.01 o 
   0   8  13      402.07      354.90     71.94 o 
   1   8  13     1437.80     1419.65     73.51 o 
   2   8  13     1008.33      897.46    139.06 o 
   3   8  13       30.45       -0.78     19.17 o 
   4   8  13     1954.85     1999.50     75.54 o 
   5   8  13      239.73      225.42     28.32 o 
   6   8  13      987.47     1010.76     48.38 o 
   7   8  13     1550.26     1787.95     87.02 o 
   8   8  13        1.49      -23.54     32.86 o 
   9   8  13      709.16      660.29     68.99 o 
  10   8  13      326.13      280.34     57.39 o 
  -5   9  13       18.45       99.56     45.50 o 
  -4   9  13       28.54       26.84     36.95 o 
  -3   9  13      186.80       92.93     56.45 o 
  -2   9  13      157.29      190.69     64.02 o 
  -1   9  13      193.95      127.46     35.23 o 
   0   9  13     1071.33     1067.04     89.49 o 
   1   9  13      479.15      532.17     53.87 o 
   2   9  13      228.02      170.90     48.19 o 
   3   9  13     1784.77     1940.30     70.25 o 
   4   9  13       56.65       38.99     21.63 o 
   5   9  13     1346.89     1450.07     54.38 o 
   6   9  13      751.25      839.37     64.79 o 
   7   9  13       59.88       62.30     31.88 o 
   8   9  13      769.54      782.29     87.43 o 
   9   9  13      107.01       74.09     42.51 o 
  10   9  13       75.42       91.32     48.21 o 
  -4  10  13      227.43      257.72     57.68 o 
  -3  10  13       27.83       18.37     34.73 o 
  -2  10  13      198.25      273.30     72.28 o 
  -1  10  13      510.81      443.09     68.50 o 
   0  10  13      134.79       55.61     29.91 o 
   1  10  13      284.22      191.06     45.09 o 
   2  10  13     1095.43     1102.90    105.48 o 
   3  10  13       25.15       49.93     22.50 o 
   4  10  13     1568.43     1716.04     81.57 o 
   5  10  13      362.34      349.27     38.99 o 
   6  10  13      180.01      237.65     39.95 o 
   7  10  13      717.69      716.68     53.59 o 
   8  10  13       10.21      -10.81     35.53 o 
   9  10  13      146.49      110.00     49.59 o 
  10  10  13      325.38      350.80     91.90 o 
  -4  11  13        4.96      -26.85     52.32 o 
  -3  11  13      241.39      284.24     56.21 o 
  -2  11  13      343.72      211.17     51.49 o 
  -1  11  13       27.06       -6.91     22.83 o 
   0  11  13      686.56      777.57     66.55 o 
   1  11  13      284.54      324.68     49.69 o 
   2  11  13       68.85       68.49     31.89 o 
   3  11  13     1247.33     1252.45     76.45 o 
   4  11  13      159.38      117.53     35.72 o 
   5  11  13      422.77      473.76     44.31 o 
   6  11  13      448.71      509.61     73.55 o 
   7  11  13       36.66       20.47     27.33 o 
   8  11  13      242.24      270.34     56.93 o 
   9  11  13      477.06      512.20     70.67 o 
  -3  12  13      162.24      161.78     76.41 o 
  -2  12  13      149.29      206.29     50.37 o 
  -1  12  13      960.04      898.45     61.00 o 
   0  12  13       89.38       62.69     28.31 o 
   1  12  13      317.78      318.32     78.11 o 
   2  12  13      864.40      896.45     47.57 o 
   3  12  13       15.61       13.94     23.23 o 
   4  12  13      472.79      524.97     54.85 o 
   5  12  13      205.62      204.21     43.37 o 
   6  12  13       13.42        4.51     24.11 o 
   7  12  13      288.05      285.73     42.09 o 
   8  12  13      444.36      386.23    101.20 o 
  -2  13  13      440.44      526.53    118.75 o 
  -1  13  13        4.03       15.42     29.12 o 
   0  13  13      459.46      469.47     48.92 o 
   1  13  13      498.54      421.00     44.86 o 
   2  13  13        4.12       -5.94     27.94 o 
   3  13  13      527.76      550.20    108.77 o 
   4  13  13      218.74      264.35     68.84 o 
   5  13  13       37.96       43.11     37.88 o 
   6  13  13      395.69      443.13     76.76 o 
   7  13  13      126.55       62.35     49.07 o 
   0  14  13      268.60      310.20     45.28 o 
   1  14  13       53.56       52.48     43.08 o 
   5  14  13      244.78      160.96     50.45 o 
   6  14  13       52.59      101.76     50.24 o 
   1 -10  14       34.99      -23.90     33.15 o 
   2 -10  14       55.55       38.08     36.94 o 
   3 -10  14        2.91       12.08     39.69 o 
  -1  -9  14       12.23       -0.87     29.83 o 
   0  -9  14      101.24       75.45     31.64 o 
   1  -9  14       25.23       -1.15     27.54 o 
   2  -9  14       86.03       75.33     31.26 o 
   3  -9  14       36.01       37.57     28.41 o 
   4  -9  14       12.73       10.83     32.74 o 
   5  -9  14        3.36      -11.56     26.81 o 
  -3  -8  14       65.30       59.17     46.97 o 
  -2  -8  14        0.15        3.28     33.73 o 
  -1  -8  14       68.12       42.88     29.64 o 
   0  -8  14      117.76       46.15     28.83 o 
   1  -8  14       38.69        8.92     25.86 o 
   2  -8  14        4.24       -0.14     25.54 o 
   3  -8  14       25.37       27.76     26.85 o 
   4  -8  14        0.77      -18.19     19.48 o 
   5  -8  14       33.02       50.22     25.06 o 
   6  -8  14       35.05       50.04     27.08 o 
   7  -8  14        0.75       21.42     28.55 o 
  -4  -7  14       42.64       39.59     45.34 o 
  -3  -7  14       41.01       26.11     25.74 o 
  -2  -7  14      156.00      147.63     34.97 o 
  -1  -7  14        2.28        1.43     19.45 o 
   0  -7  14        4.94        8.73     19.09 o 
   1  -7  14      124.05       96.73     29.57 o 
   2  -7  14       63.15       17.39     18.15 o 
   3  -7  14       49.14       28.92     16.27 o 
   4  -7  14       27.03       -4.64     15.45 o 
   5  -7  14       81.66       62.90     20.27 o 
   6  -7  14        0.11       18.84     18.77 o 
   7  -7  14       60.77       56.42     21.05 o 
   8  -7  14       11.47        5.61     28.84 o 
  -4  -6  14       81.82       79.25     69.53 o 
  -3  -6  14       45.91       46.29     25.15 o 
  -2  -6  14       16.82        5.48     20.23 o 
  -1  -6  14       44.43       22.20     19.36 o 
   0  -6  14        7.74        9.48     18.23 o 
   1  -6  14      108.16       63.25     19.91 o 
   2  -6  14       49.73       -0.13     14.92 o 
   3  -6  14      137.33      137.83     28.19 o 
   4  -6  14      116.82      120.80     19.61 o 
   5  -6  14      143.38      107.13     18.77 o 
   6  -6  14      197.95      188.55     21.71 o 
   7  -6  14        4.88       34.37     19.08 o 
   8  -6  14      104.27       83.39     22.30 o 
  -5  -5  14       62.74        5.33     33.18 o 
  -4  -5  14       44.46        3.38     29.43 o 
  -3  -5  14        0.05        3.79     29.39 o 
  -2  -5  14       46.07       55.23     22.06 o 
  -1  -5  14       89.51       52.05     26.84 o 
   0  -5  14       37.53       71.71     29.07 o 
   1  -5  14      151.05      126.83     27.02 o 
   2  -5  14      325.01      351.73     28.21 o 
   3  -5  14       26.49       19.32     15.09 o 
   4  -5  14      241.77      231.02     25.07 o 
   5  -5  14      306.95      306.52     29.96 o 
   6  -5  14        6.64       -1.92     16.93 o 
   7  -5  14      121.29      111.83     21.70 o 
   8  -5  14      105.11       69.18     23.66 o 
   9  -5  14        1.36       22.47     22.26 o 
  -4  -4  14        2.95       46.81     64.02 o 
  -3  -4  14       51.72       59.33     25.04 o 
  -2  -4  14       64.08       23.76     24.15 o 
  -1  -4  14       34.28       10.03     22.99 o 
   0  -4  14      201.45      177.90     47.40 o 
   1  -4  14      401.27      371.16     30.95 o 
   2  -4  14        0.57       -0.25     15.20 o 
   3  -4  14      183.37      209.37     23.92 o 
   4  -4  14      373.25      479.49     44.30 o 
   5  -4  14       90.65       59.58     19.22 o 
   6  -4  14      368.72      397.79     45.63 o 
   7  -4  14        1.55        2.96     17.54 o 
   8  -4  14       45.06       17.82     20.32 o 
   9  -4  14        3.64       26.61     23.13 o 
  -4  -3  14       42.40      -34.42     51.63 o 
  -3  -3  14       92.97       68.51     40.50 o 
  -2  -3  14        4.52       14.82     32.59 o 
  -1  -3  14      233.57      212.13     35.51 o 
   0  -3  14      317.77      328.59     29.73 o 
   1  -3  14      128.91      136.00     23.25 o 
   2  -3  14      304.90      315.10     36.53 o 
   3  -3  14      109.21      126.63     20.87 o 
   4  -3  14      298.72      297.05     29.70 o 
   5  -3  14      549.97      549.15     47.21 o 
   6  -3  14       75.37       33.96     18.11 o 
   7  -3  14      144.67      111.56     21.87 o 
   8  -3  14        6.23       10.38     16.97 o 
   9  -3  14       65.99       93.87     28.75 o 
  10  -3  14      145.81      102.28     29.66 o 
  -5  -2  14      195.68      209.28     81.92 o 
  -3  -2  14       74.57       37.95     35.54 o 
  -2  -2  14      224.82      138.12     31.77 o 
  -1  -2  14      215.71      194.44     34.12 o 
   0  -2  14      371.08      344.71     38.78 o 
   1  -2  14     1287.10     1356.81     99.13 o 
   2  -2  14        3.57        1.72     15.11 o 
   3  -2  14      240.52      254.64     24.53 o 
   4  -2  14      130.86      157.25     22.41 o 
   5  -2  14      175.42      144.07     21.88 o 
   6  -2  14      296.63      236.44     24.79 o 
   7  -2  14        3.41      -11.73     16.18 o 
   8  -2  14        6.58        3.65     19.87 o 
   9  -2  14      137.87      188.67     32.73 o 
  10  -2  14      105.02       78.98     29.32 o 
  -5  -1  14       11.63        1.38     57.83 o 
  -4  -1  14      282.14      307.72     79.86 o 
  -3  -1  14      480.94      616.51     60.82 o 
  -2  -1  14       45.79       48.31     29.67 o 
  -1  -1  14      206.59      189.06     41.32 o 
   0  -1  14      439.53      449.43     54.98 o 
   1  -1  14      306.16      343.36     37.98 o 
   2  -1  14      823.52      835.73     47.43 o 
   3  -1  14        6.88       -1.12     16.22 o 
   4  -1  14      189.91      207.49     27.71 o 
   5  -1  14      377.23      371.36     27.49 o 
   6  -1  14        3.58        4.86     16.02 o 
   7  -1  14        4.50      -14.95     14.95 o 
   8  -1  14        5.17      -10.45     18.11 o 
   9  -1  14      111.02      140.81     25.41 o 
  10  -1  14       12.96        2.01     24.87 o 
  -4   0  14      394.41      395.19     55.53 o 
  -3   0  14       25.52        2.32     30.29 o 
  -2   0  14      579.01      599.99     43.99 o 
  -1   0  14      424.74      404.46     41.35 o 
   0   0  14      709.45      650.02     46.70 o 
   1   0  14     1225.93     1249.51     47.82 o 
   2   0  14        8.92       -1.27     15.52 o 
   3   0  14      150.54      127.09     18.88 o 
   4   0  14       52.88       40.15     17.46 o 
   5   0  14       29.48       40.48     17.03 o 
   6   0  14        0.70        6.03     16.95 o 
   7   0  14      242.36      227.26     24.46 o 
   8   0  14      378.81      441.84     44.71 o 
   9   0  14       92.46       93.39     23.40 o 
  10   0  14      220.79      226.75     35.52 o 
  11   0  14       10.07       22.28     27.81 o 
  -4   1  14      297.09      297.77     50.56 o 
  -3   1  14      758.42      869.99     96.38 o 
  -2   1  14       97.99       94.85     26.30 o 
  -1   1  14      315.80      290.26     36.50 o 
   0   1  14      709.15      632.87     56.09 o 
   1   1  14       48.84       13.43     22.96 o 
   2   1  14      263.20      234.05     26.43 o 
   3   1  14      197.84      270.39     42.23 o 
   4   1  14       42.76       40.32     14.21 o 
   5   1  14       66.74       78.12     16.49 o 
   6   1  14      443.40      450.56     45.74 o 
   7   1  14      150.63      171.85     22.55 o 
   8   1  14      147.99      156.80     25.44 o 
   9   1  14       82.28      118.49     27.45 o 
  10   1  14       19.59       47.98     22.61 o 
  11   1  14       86.52       95.80     34.43 o 
  -5   2  14      150.73      123.91     58.51 o 
  -4   2  14      485.42      543.84     83.30 o 
  -3   2  14        2.35       16.55     29.66 o 
  -2   2  14      473.29      423.37     70.22 o 
  -1   2  14      393.68      484.03     40.01 o 
   0   2  14       22.58       11.40     16.91 o 
   1   2  14       32.14       34.29     16.21 o 
   2   2  14      115.13      106.90     21.81 o 
   3   2  14       97.01      122.77     20.87 o 
   4   2  14      801.98      767.33     46.08 o 
   5   2  14     1170.31     1141.44     53.48 o 
   6   2  14        0.06        6.92     13.25 o 
   7   2  14      271.63      295.76     47.72 o 
   8   2  14      224.37      271.24     35.38 o 
   9   2  14      101.11      101.80     33.68 o 
  10   2  14      393.67      443.01     50.18 o 
  11   2  14       44.08       29.99     27.60 o 
  -6   3  14      251.08      331.81     83.99 o 
  -5   3  14      104.94       95.69     55.76 o 
  -4   3  14       30.22       66.09     47.50 o 
  -3   3  14      242.68      274.06     46.24 o 
  -2   3  14      251.39      206.52     57.14 o 
  -1   3  14       85.90       54.33     26.85 o 
   0   3  14      216.33      191.67     29.12 o 
   1   3  14      368.04      308.08     36.07 o 
   2   3  14       50.25      107.70     26.72 o 
   3   3  14     1024.28      971.52     60.25 o 
   4   3  14      672.01      739.37     40.14 o 
   5   3  14      191.43      172.51     25.86 o 
   6   3  14      721.51      768.84     40.19 o 
   7   3  14      428.78      413.13     43.95 o 
   8   3  14      191.05      253.13     39.69 o 
   9   3  14      697.87      871.65     44.37 o 
  10   3  14        5.55       30.25     28.62 o 
  11   3  14      161.57      117.72     31.97 o 
  -6   4  14       90.11       79.17     60.58 o 
  -5   4  14      123.60      107.39     57.14 o 
  -4   4  14      263.77      112.21     53.01 o 
  -3   4  14       25.00        1.38     38.55 o 
  -2   4  14      105.85        4.13     38.55 o 
  -1   4  14      468.58      470.87     49.30 o 
   0   4  14      631.28      647.56     44.50 o 
   1   4  14       37.91        5.85     18.09 o 
   2   4  14      788.73      707.59     39.58 o 
   3   4  14      360.85      368.89     31.45 o 
   4   4  14      768.14      782.07     48.79 o 
   5   4  14     2209.62     2315.01     59.29 o 
   6   4  14      214.38      210.57     33.98 o 
   7   4  14      439.11      398.50     43.47 o 
   8   4  14      556.03      563.51     86.90 o 
   9   4  14        2.97        1.28     24.09 o 
  10   4  14      275.35      193.11     48.88 o 
  11   4  14       44.66       33.09     33.60 o 
  -6   5  14      107.97       92.93     59.89 o 
  -5   5  14      204.48      181.05     68.84 o 
  -4   5  14       12.65        4.82     38.55 o 
  -3   5  14      212.04      169.35     60.58 o 
  -2   5  14      474.59      453.66     77.10 o 
  -1   5  14       50.28       56.37     27.47 o 
   0   5  14      290.11      243.51     39.52 o 
   1   5  14      488.67      518.85     43.44 o 
   2   5  14       89.57       56.86     21.87 o 
   3   5  14      542.36      500.33     40.60 o 
   4   5  14     1649.98     1641.03     80.88 o 
   5   5  14       14.10       11.45     16.25 o 
   6   5  14     1294.75     1410.80     50.49 o 
   7   5  14      493.31      459.33     44.70 o 
   8   5  14       32.30       12.47     40.38 o 
   9   5  14      170.09      175.70     35.00 o 
  10   5  14       10.98      -28.58     35.69 o 
  11   5  14       49.65       -3.44     78.48 o 
  -5   6  14        4.71      -17.90     44.75 o
[truncated: 45,502 more chars]
